# Supplementary material for: Cerebrospinal Fluid Genetics Enhance Risk Stratification in Bipolar Disorder
Source: MedComm (2020). 2026 Feb 26;7(3):e70629. doi: 10.1002/mco2.70629 (PMC12946660; doi:10.1002/mco2.70629)
Supplement: Supplementary file 2 — Table S1: PWAS‐FUSION Analysis Results. Table S2: MWAS‐FUSION Analysis Results. Table S3: Mendelian Randomization Analysis of CSF Proteins as Exposures for BD Risk. Table S4: Mendelian Randomization Analysis of CSF Metabolites as Exposures for BD Risk. Table S5: Identify index pQTL associations for 61 proteins using PLINK. Table S6: Identify index mQTL associations for 20 metabolites using PLINK. Table S7: Colocalization analysis between index pQTL variants and BD. Table S8: Colocalization analysis between index mQTL variants and BD. Table S9: Enrichment Analysis of BD‐Associated CSF Proteins. Table S10: 740 BD‐Associated SNVs. Table S11: Associations Between CSF Biomarkers and BD‐Related SNVs Across Clusters. Table S12: Associations Between Cluster‐Specific PRS and Psychiatric Disorders and Mental Health Traits. Table S13: Interaction Effects Between Cluster‐Specific PRS and Childhood Trauma on BD Risk. Table S14: Associations Between Cluster‐Specific PRS and Psychiatric Comorbidities in BD Patients. Table S15: Cox Regression Models in the Test Set Across Different Predictive Models. Table S16: Comparative Hazard Ratios Across Different Predictive Models. Table S17: Cox Regression Models in the BD subtypes Across Different Predictive Models. Table S18: Risk Reclassification for BD Using the Multiplicative Model. Table S19: Detailed of CSF Proteins GWAS Summary. Table S20: Detailed of CSF Metabolite GWAS Summary. Table S21: Comprehensive Psychiatric Disorder Data in UKB After Excluding BD Cases at Baseline. Table S22: Detailed Comorbidity Profile of BD Patients in UKB. [file MCO2-7-e70629-s001.xlsx]

## Sheet: Menu
Table S1: PWAS-FUSION Analysis Results
Table S2: MWAS-FUSION Analysis Results
Table S3: Mendelian Randomization Analysis of CSF Proteins as Exposures for BD Risk
Table S4: Mendelian Randomization Analysis of CSF Metabolites as Exposures for BD Risk
Table S5: Identify index pQTL associations for 61 proteins using PLINK.
Table S6: Identify index mQTL associations for 20 metabolites using PLINK.
Table S7: Colocalization analysis between index pQTL variants and BD.
Table S8: Colocalization analysis between index mQTL variants and BD.
Table S9: Enrichment Analysis of BD-Associated CSF Proteins
Table S10: 740 BD-Associated SNVs
Table S11: Associations Between CSF Biomarkers and BD-Related SNVs Across Clusters
Table S12: Associations Between Cluster-Specific PRS and Psychiatric Disorders and Mental Health Traits
Table S13: Interaction Effects Between Cluster-Specific PRS and Childhood Trauma on BD Risk
Table S14: Associations Between Cluster-Specific PRS and Psychiatric Comorbidities in BD Patients
Table S15: Cox Regression Models in the Test Set Across Different Predictive Models
Table S16: Comparative Hazard Ratios Across Different Predictive Models
Table S17: Cox Regression Models in the BD subtypes Across Different Predictive Models
Table S18: Risk Reclassification for BD Using the Multiplicative Model
Table S19: Detailed of CSF Proteins GWAS Summary
Table S20: Detailed of CSF Metabolite GWAS Summary
Table S21: Comprehensive Psychiatric Disorder Data in UKB After Excluding BD Cases at Baseline
Table S22: Detailed Comorbidity Profile of BD Patients in UKB

## Sheet: Table S1
Table S1: PWAS-FUSION Analysis Results
ID	FILE	CHR	P0	P1	HSQ	BEST.GWAS.Z	EQTL.R2	EQTL.Z	EQTL.GWAS.Z	NSNP	NWGT	MODEL	MODELCV.R2	MODELCV.PV	TWAS.Z	TWAS.P	FDR
LRP8	X3323.37	1	53247055	53247055	0.06893	-4.24	0.0566	14.06	-3.7196	3364	5	lasso	0.063	4.1e-51	-3.51078	0.000447	0.0130389
ARL3	X12571.14	10	102659708	102659708	0.032713	-4.72	0.00974	-6.36	-4.5156	3086	17	enet	0.01	1.4e-09	4.3453	1.39e-05	0.000679652
CGA,FSHB	X3032.11	11	30327940	30327940	0.0169	4.57	0.01493	-7.43	-3.53	3489	1	top1	0.015	2.4e-13	3.52996	0.000416	0.0125173
FOLH1	X3218.8	11	48140597	48140597	0.04269	-4	0.04207	12.26	-3.4037	3837	1	lasso	0.045	1.6e-34	-3.40368	0.000665	0.0179397
FOLH1	X3218.8	11	49217361	49217361	0.04812	-4.25	0.05168	13.19	-3.8257	4852	1	top1	0.052	1.2e-39	-3.82572	0.00013	0.00484302
FOLH1	X3218.8	11	56100930	56100930	0.02665	-3.74	0.03763	11.84	-3.2346	6217	11	enet	0.039	2e-30	-3.15878	0.00158	0.0362304
BCL2A1	X3413.50	11	66557112	66557112	0.02171	-6.57	0.01336	-7.12	6.3382	2470	12	enet	0.016	6.8e-14	-6.38193	1.75e-10	4.16059e-08
FOLH1	X5478.50	11	48214012	48214012	0.22918	-4	0.15879	23.34	-3.8147	3926	28	enet	0.18	2.7e-144	-3.58097	0.000342	0.0105615
FOLH1	X5478.50	11	49215374	49215374	0.23298	-4.25	0.15654	23.41	-3.8315	4852	19	enet	0.17	1.1e-138	-3.62893	0.000285	0.00903912
FOLH1	X5478.50	11	50580156	50580156	0.31458	-3.49	0.1087	19.27	-2.2743	3500	20	enet	0.14	6.5e-116	-3.46894	0.000523	0.0146129
CTSD	X5508.62	11	1762527	1762527	0.03092	3.9	0.01248	-7.52	2.8455	5315	36	enet	0.018	4.3e-15	-3.16455	0.00155	0.0360183
CTSF	X9212.22	11	66557112	66557112	0.04707	-6.57	0.03085	-10.54	6.3382	2470	29	enet	0.04	6.4e-33	-5.66324	1.49e-08	1.66525e-06
LYZ	X4920.10	12	69341712	69341712	0.24574	-4.23	0.25378	29.85	3.1086	5053	39	enet	0.31	5.5e-281	3.1329	0.00173	0.0386696
PRTG	X21397.21	15	55675199	55675199	0.11571	4.08	0.07983	-14.89	2.8206	5359	12	lasso	0.1	4.6e-62	-3.5125	0.000444	0.0130389
SPINT1	X2828.82	15	40853721	40853721	0.05614	-4.8	0.03377	-10.81	3.0776	3039	1	top1	0.034	1.5e-27	-3.0776	0.00209	0.0462758
NMB	X9321.400	15	84643872	84643872	0.03218	-6.99	0.02877	-10.49	-6.2023	3682	1	top1	0.029	4.8e-24	6.2023	5.57e-10	1.0056e-07
AGRP	X2813.11	16	67469451	67469451	0.03636	3.67	0.03575	11.57	2.7351	1787	3	lasso	0.044	8.1e-34	3.7698	0.000163	0.00579638
IL34	X4556.10	16	71811249	71811249	0.14714	5.15	0.02247	-9.87	-0.2164	2751	46	enet	0.081	2e-65	3.7274	0.000194	0.00659881
DOC2B	X7997.118	16	30007399	30007399	0.02232	-5.61	0.01443	7.33	-4.4337	1731	1	top1	0.014	6.9e-13	-4.4337	9.26e-06	0.000472461
SAT2	X12524.18	17	7625306	7625306	0.02402	-3.99	0.00554	6.7	-2.9061	4014	4	lasso	0.016	1.1e-13	-3.8004	0.000144	0.00528075
EMC10	X24664.3	19	50480162	50480162	0.038465	-4.74	0.01004	6.5	-3.5645	4271	5	lasso	0.026	2.1e-16	-3.30875	0.000937	0.0226715
HAPLN4	X6455.52	19	19269787	19269787	0.022991	4.89	0.01691	8.14	3.4309	3512	1	top1	0.017	8.4e-15	3.43091	0.000602	0.0166223
OLFM2	X8295.16	19	9985974	9985974	0.042848	-4.1	0.01949	8.59	3.0778	4136	16	enet	0.021	4.1e-17	3.32516	0.000884	0.0220718
OLA1	X12659.13	2	174285344	174285344	0.0091	-4.52	0.000155	5.47	3.424	3883	4	lasso	0.00072	0.066	3.9697	7.2e-05	0.0028164
LMAN2L	X8013.9	2	96739703	96739703	0.04553	-5.81	0.023348	9.78	-5.3207	1419	10	enet	0.026	1.3e-21	-5.3655	8.07e-08	7.01492e-06
PLA2G5	X2449.1	20	4725072	4725072	0.0949	4.31	0.02808	10.56	2.4273	5888	53	enet	0.069	1.2e-55	3.6321	0.000281	0.00903434
SLPI	X4413.3	20	45254192	45254192	0.0246	-6.75	0.00895	5.84	0.7681	4206	2	lasso	0.01	1.3e-09	-4.4373	9.11e-06	0.000472461
MATN4	X7083.74	20	45028639	45028639	0.1809	-6.75	0.14024	-22.27	-3.716	4365	57	enet	0.24	2.3e-207	4.9213	8.6e-07	5.45519e-05
GGT5	X21548.20	22	24222994	24222994	0.1245	4.31	0.06147	-12.67	3.3769	4541	24	enet	0.1	2.5e-61	-3.9104	9.21e-05	0.00348643
A4GALT	X8759.29	22	42919387	42919387	0.0387	5.67	0.02145	-9.47	5.0401	4515	18	enet	0.023	2.7e-19	-4.9823	6.28e-07	4.09421e-05
RBL2	X13565.2	3	52801338	52801338	0.05351	6.65	0.03102	10.95	-4.7798	2651	5	lasso	0.04	9.3e-33	-5.33214	9.71e-08	8.13906e-06
CAPS	X21143.10	3	52550771	52550771	0.02836	6.65	0.02444	-8.4	-5.6927	2289	1	top1	0.024	2e-15	5.69273	1.25e-08	1.46688e-06
UBE4A	X25073.13	3	52786995	52786995	0.0138	6.65	0.01583	7.26	-5.474	2632	1	top1	0.016	1.7e-10	-5.47401	4.4e-08	4.13072e-06
ITIH4	X4811.33	3	52919828	52919828	0.02759	6.65	0.0071	7.03	-5.818	2783	8	lasso	0.0084	3.7e-08	-6.13076	8.75e-10	1.46688e-07
SET	X5364.7	3	101124303	101124303	0.05517	-4.28	0.02503	-9.43	3.3379	3855	7	lasso	0.032	2.4e-26	-3.59035	0.00033	0.0103268
ITIH3	X7145.1	3	52799789	52799789	0.07681	6.65	0.04817	13.25	-6.5946	2652	7	enet	0.066	3.5e-53	-5.61099	2.01e-08	2.05107e-06
DAG1	X8369.102	3	101124303	101124303	0.0351	-4.28	0.01687	-7.78	3.3379	3855	31	enet	0.017	8.4e-15	-3.76486	0.000167	0.00584999
KLB	X19557.3	4	39485310	39485310	0.0713	-3.83	0.03986	-10.33	3.1223	4620	25	enet	0.063	4e-39	-3.7185	0.0002	0.00670571
LRTM1	X9368.64	4	87112200	87112200	0.037	-3.99	0.01667	-8.4	-3.7795	4343	13	enet	0.017	4.3e-15	3.1789	0.00148	0.0350865
TREM2	X16300.4	6	41161469	41161469	0.08607	3.85	0.03839	-10.33	-2.8791	5022	22	enet	0.057	1.9e-36	3.3386	0.000842	0.0219575
BTN3A2	X21433.3	6	25356122	25356122	0.45726	-6.48	0.27075	-26.01	-5.8917	5493	11	lasso	0.48	0	5.0419	4.61e-07	3.18226e-05
BTN2A1	X8869.5	6	25423963	25423963	0.05531	-6.48	0.04292	12.69	-6.4095	5540	14	enet	0.061	3.3e-49	-6.2464	4.2e-10	8.2145e-08
COL11A2	X11278.4	6	33158082	33158082	0.25596	4.98	0.07017	15.34	3.05038	11993	41	enet	0.18	6.2e-147	3.7498	0.000177	0.0061091
SIRT5	X12461.8	6	26316067	26316067	0.01593	-7.05	0.01166	-7.13	-7.04924	4594	1	top1	0.012	1.2e-10	7.0492	1.8e-12	3.47356e-09
SIRT5	X12461.8	6	27424023	27424023	0.01779	-7.05	0.01075	-7.25	-6.11425	3631	3	lasso	0.012	8.6e-11	6.6613	2.71e-11	1.488e-08
SIRT5	X12461.8	6	30373050	30373050	0.07298	-6.32	0.02183	-9.49	-4.6051	12543	56	enet	0.056	6.2e-45	3.6967	0.000218	0.00710619
SIRT5	X12461.8	6	31973120	31973120	0.13512	-5.73	0.03115	-11.57	-3.98402	15060	67	enet	0.091	2.7e-73	3.1572	0.00159	0.0362304
SAP30	X12888.18	6	27553317	27553317	0.01803	-6.96	0.01034	-6.89	-6.0797	3614	4	lasso	0.015	3.1e-13	6.0706	1.27e-09	1.89227e-07
SAP30	X12888.18	6	28706221	28706221	0.02406	-6.88	0.01221	-7.27	-5.89507	4797	6	lasso	0.021	7.5e-18	6.0306	1.63e-09	2.25036e-07
SAP30	X12888.18	6	30374976	30374976	0.05899	-6.32	0.02049	9.42	0.06419	12558	32	enet	0.05	6.3e-41	4.5619	5.07e-06	0.000283316
MDM4	X13229.20	6	31009903	31009903	0.15614	-6.32	0.04251	-13.23	-2.83062	11097	35	enet	0.084	1.5e-68	3.9301	8.49e-05	0.00326656
IL36A	X14150.7	6	26266083	26266083	0.03601	-7.05	0.02346	-9.57	-6.75894	4677	4	lasso	0.023	7.5e-20	6.804	1.02e-11	7.9798e-09
IL36A	X14150.7	6	27365112	27365112	0.04397	-7.05	0.02506	-9.8	-6.11425	3664	27	enet	0.026	6.2e-22	6.9795	2.96e-12	3.47356e-09
IL36A	X14150.7	6	28930510	28930510	0.06076	-6.22	0.02879	-10.21	-5.82728	6240	13	lasso	0.034	4.2e-28	5.527	3.26e-08	3.18801e-06
IL36A	X14150.7	6	30064745	30064745	0.20092	-6.32	0.04338	-13.21	-5.48729	8810	60	enet	0.1	7.5e-82	5.622	1.89e-08	2.01629e-06
IL36A	X14150.7	6	31067614	31067614	0.54399	-6.32	0.19089	25.86	0.94985	10916	92	enet	0.32	1.5e-290	4.6743	2.95e-06	0.000173091
IL36A	X14150.7	6	32070923	32070923	0.47554	-5.53	0.19058	25.88	0.93726	15022	96	enet	0.32	1e-293	3.5447	0.000393	0.0119788
BTN3A3	X17692.2	6	26371753	26371753	0.21281	-7.05	0.10597	17.41	0.73661	4418	44	enet	0.18	3.8e-119	3.3877	0.000705	0.0188027
BTN3A3	X17692.2	6	27442643	27442643	0.28168	-7.05	0.09089	15.59	2.658	3633	7	lasso	0.15	2.1e-93	4.4704	7.81e-06	0.000426281
C4A,C4B	X18821.9	6	27003116	27003116	0.01833	-7.05	0.01066	-6.66	-6.59638	3796	12	enet	0.013	3e-09	6.5428	6.04e-11	2.02513e-08
C4A,C4B	X18821.9	6	28930510	28930510	0.03578	-6.22	0.01366	-7.34	-5.89507	6240	25	enet	0.02	1.1e-13	4.0965	4.19e-05	0.00180506
C4A,C4B	X18821.9	6	30064745	30064745	0.07791	-6.32	0.02279	-9.09	-5.25807	8810	33	enet	0.055	1.5e-34	4.4264	9.58e-06	0.000478389
C4A,C4B	X18821.9	6	32092090	32092090	0.23685	-5.47	0.05605	-13.45	-4.1778	15168	68	enet	0.18	6.3e-116	3.1685	0.00153	0.0359091
BTN3A2	X21433.3	6	26360083	26360083	0.39009	-7.05	0.27048	-26.03	-5.86688	4445	30	lasso	0.48	0	4.2846	1.83e-05	0.000876533
BTN3A2	X21433.3	6	27390199	27390199	0.32832	-7.05	0.20937	-22.83	-6.09062	3627	54	enet	0.42	2.6e-296	5.1162	3.12e-07	2.36167e-05
BTN3A2	X21433.3	6	28468237	28468237	0.32336	-6.96	0.12231	-17.58	-6.38111	4267	60	enet	0.21	5.9e-131	6.5827	4.62e-11	1.80719e-08
BTN3A2	X21433.3	6	29516438	29516438	0.21572	-6.32	0.09634	-15.24	-5.94263	8034	50	enet	0.12	7.8e-74	3.417	0.000633	0.017275
BTN3A2	X21433.3	6	30685004	30685004	0.0883	-6.32	0.0683	-13.72	-5.62568	13369	30	enet	0.077	1.6e-45	5.1036	3.33e-07	2.36834e-05
BTN3A2	X21433.3	6	31924707	31924707	0.05404	-5.74	0.03496	-10.62	-4.7086	15013	22	enet	0.043	1.4e-25	4.8629	1.16e-06	7.16453e-05
HLA-C	X21797.4	6	26603696	26603696	0.14073	-7.05	0.03813	9.52	-6.9633	4232	40	enet	0.065	7.3e-36	-4.0316	5.54e-05	0.00228112
HLA-C	X21797.4	6	27654305	27654305	0.1703	-6.96	0.04674	10.52	-5.99295	3509	38	enet	0.079	8.1e-44	-4.0353	5.45e-05	0.00228112
HLA-C	X21797.4	6	30184690	30184690	0.71871	-6.32	0.21089	22.16	-3.11824	9502	49	lasso	0.71	0	-4.6814	2.85e-06	0.000171512
HLA-C	X21797.4	6	31272403	31272403	0.66768	-6	0.47077	33.08	-3.4474	10671	44	lasso	0.78	0	-3.5091	0.00045	0.0130389
PNMA2	X23411.108	6	29591461	29591461	0.06367	-6.32	0.02094	-7.95	-5.41301	7987	4	lasso	0.032	1.3e-19	5.0107	5.42e-07	3.6345e-05
PNMA2	X23411.108	6	30731245	30731245	0.18457	-6.34	0.05227	-11.96	-3.73708	13003	41	enet	0.12	9.6e-74	4.1543	3.26e-05	0.00144363
PNMA2	X23411.108	6	31973120	31973120	0.19325	-5.73	0.04623	-12.07	-3.98402	15060	61	enet	0.15	4.1e-88	3.4698	0.000521	0.0146129
MICA	X2730.58	6	26434402	26434402	0.0863	-7.05	0.02033	9.2	-6.09062	4336	46	enet	0.047	5.8e-39	-5.9357	2.93e-09	3.61932e-07
MICA	X2730.58	6	27685341	27685341	0.18656	-6.97	0.02695	10.73	-5.99295	3503	39	enet	0.078	8.1e-64	-4.0948	4.23e-05	0.00180506
MICA	X2730.58	6	28809793	28809793	0.28797	-6.58	0.03842	11.7	-5.82728	5421	59	enet	0.11	2.8e-94	-3.7057	0.000211	0.00697489
MICA	X2730.58	6	30353280	30353280	0.61493	-6.32	0.19198	25.92	-2.27861	12209	50	lasso	0.57	0	-3.1977	0.00139	0.0332891
GZMA	X3440.7	6	31268562	31268562	0.0298	-6	0.01398	-7.32	-3.77311	10642	1	top1	0.014	1.9e-12	3.7731	0.000161	0.00579638
C4A,C4B	X4481.34	6	26593047	26593047	0.01981	-7.05	0.01322	-7.2	-6.63827	4248	1	top1	0.013	7.2e-12	6.6383	3.17e-11	1.488e-08
C4A,C4B	X4481.34	6	28485841	28485841	0.01845	-6.96	0.01042	-7.22	-5.11015	4265	1	top1	0.01	1.1e-09	5.1102	3.22e-07	2.36167e-05
C4A,C4B	X4481.34	6	29558785	29558785	0.04244	-6.32	0.02059	-8.72	-5.95918	7993	5	lasso	0.024	2.8e-20	6.0689	1.29e-09	1.89227e-07
C4A,C4B	X4481.34	6	31018051	31018051	0.14295	-6.32	0.04979	-13.73	-3.98402	11054	53	enet	0.11	2.7e-91	3.3138	0.00092	0.0224921
MICB	X5102.55	6	26498530	26498530	0.04794	-7.05	0.03078	-10.52	-6.45701	4351	28	enet	0.036	2.8e-29	4.2682	1.97e-05	0.000924718
MICB	X5102.55	6	27553317	27553317	0.05757	-6.96	0.0351	-11.5	-6.00023	3614	25	enet	0.039	3.9e-32	6.5124	7.39e-11	2.16804e-08
MICB	X5102.55	6	28741374	28741374	0.10696	-6.88	0.05143	-13.41	-5.89507	4986	34	enet	0.078	1.8e-62	5.4008	6.63e-08	5.98485e-06
MICB	X5102.55	6	30145018	30145018	0.46478	-6.32	0.10162	-18.76	-5.51729	9320	120	enet	0.25	4.2e-218	4.6003	4.22e-06	0.000241569
HLA-DQA1	X7757.5	6	30205761	30205761	0.05932	-6.32	0.03093	-10.37	-5.16539	9713	37	enet	0.044	8.5e-36	4.1856	2.84e-05	0.00130696
FTMT	X8048.9	6	31959565	31959565	0.02419	-5.75	0.00652	-6.65	-3.79251	15053	20	enet	0.014	2.4e-12	3.34	0.000838	0.0219575
BTN2A1	X8869.5	6	26441412	26441412	0.06392	-7.05	0.0515	13.6	-6.46628	4331	30	enet	0.062	8.9e-50	-5.9502	2.68e-09	3.49442e-07
BTN2A1	X8869.5	6	27553317	27553317	0.0545	-6.96	0.05096	13.49	-6.63827	3614	29	enet	0.057	8.6e-46	-6.376	1.82e-10	4.16059e-08
BTN2A1	X8869.5	6	28662914	28662914	0.03703	-6.88	0.04198	12.61	-6.28756	4499	21	enet	0.044	2e-35	-6.3655	1.95e-10	4.16059e-08
BTN2A1	X8869.5	6	29785031	29785031	0.0362	-6.32	0.03276	11.44	-5.30925	8012	1	top1	0.033	5.3e-27	-5.3093	1.1e-07	8.90241e-06
BTN2A1	X8869.5	6	30793795	30793795	0.03343	-6.41	0.02731	10.58	-5.67176	12557	6	lasso	0.03	5.3e-25	-5.2884	1.23e-07	9.6227e-06
PILRA	X10816.150	7	100374211	100374211	0.39495	5.24	0.86738	55.11	3.988	2934	1	top1	0.87	0	3.988	6.66e-05	0.00264933
PILRA	X10816.150	7	99263684	99263684	0.35213	4.13	0.55772	44.19	3.3292	2765	1	top1	0.56	0	3.3292	0.000871	0.021981
NR3C2	X12931.16	7	11460745	11460745	0.04791	6.56	0.02457	-9.29	-3.6587	6484	25	enet	0.026	1.8e-21	4.4358	9.17e-06	0.000472461
BMPER	X15368.3	7	34086010	34086010	0.06958	-3.91	0.04195	7.43	-2.595	4378	18	enet	0.064	1.3e-40	-3.135	0.00172	0.0386696
EPHB4	X15530.33	7	100809293	100809293	0.04541	5.24	0.02592	-8.78	3.5977	4000	12	enet	0.037	3.1e-24	-3.3195	0.000902	0.0222841
GUSB	X15562.24	7	66972221	66972221	0.15086	-4.36	0.19182	-23.22	3.373	5755	7	lasso	0.2	8.3e-135	-3.4841	0.000494	0.0141392
PILRA	X6402.8	7	100374211	100374211	0.39485	5.24	0.83684	54.13	3.988	2934	1	top1	0.84	0	3.988	6.66e-05	0.00264933
PILRA	X6402.8	7	99263684	99263684	0.35443	4.13	0.53461	43.27	3.3292	2765	1	top1	0.53	0	3.3292	0.000871	0.021981
SNX16	X23408.1	8	81891274	81891274	0.030991	5.29	0.0144	-6.63	-3.334	4354	1	top1	0.014	1.1e-09	3.334	0.000856	0.021981
GNRH1	X5627.53	8	25397501	25397501	0.000557	4.18	0.01104	-5.81	-4.173	4735	1	top1	0.011	3.3e-10	4.1728	3.01e-05	0.00135855

## Sheet: Table S2
Table S2: MWAS-FUSION Analysis Results
ID	FILE	CHR	P0	P1	HSQ	BEST.GWAS.Z	EQTL.R2	EQTL.Z	EQTL.GWAS.Z	NSNP	NWGT	MODEL	MODELCV.R2	MODELCV.PV	TWAS.Z	TWAS.P	FDR
1-palmitoyl-2-dihomo-linolenoyl-GPC	X100008985	11	60814193	62813143	0.0514	7.17	0.03351	9.16	6.607	3104	1	top1	0.034	1e-18	6.607	3.91e-11	6.7643e-09
beta-hydroxyisovalerate	X1442	3	182092652	184092198	0.0548	5.37	0.01827	6.88	3.514	3501	8	enet	0.031	1.8e-17	3.823	0.000132	0.011418
N2-acetyl,N6-methyllysine	X100020546	10	97388898	99387963	0.3122	4.41	0.4414	-31.38	3.416	3380	27	enet	0.45	1.3e-303	-3.569	0.000358	0.0144455
imidazole lactate	X100000263	16	57831559	59830951	0.0546	-4.47	0.0269	7.97	-3.551	4920	6	enet	0.029	6.9e-16	-3.457	0.000546	0.0144455
N6-methyllysine	X100003415	10	97388898	99387963	0.5453	4.41	0.764066	-41.39	3.4546	3380	1	top1	0.76	0	-3.455	0.000551	0.0144455
N6,N6-dimethyllysine	X100020417	10	97388898	99387963	0.3866	4.41	0.534245	-33.17	3.4546	3380	1	top1	0.53	0	-3.455	0.000551	0.0144455
N-acetyl-aspartyl-glutamate	X100001612	11	48293519	56804288	0.0215	-4.68	0.01143	-6.92	-3.721	13484	18	enet	0.024	4.3e-14	3.405	0.000661	0.0144455
N-acetylarginine	X100001266	2	72644937	74644057	0.0643	3.78	0.11596	16.43	3.177	2266	17	enet	0.12	7.1e-64	3.358	0.000785	0.0144455
methionine sulfone	X100004635	2	72640783	74640492	0.0334	3.78	0.04472	-10.4	3.342	2269	1	top1	0.045	2e-24	-3.342	0.000832	0.0144455
N-delta-acetylornithine	X100004523	2	72649043	74648756	0.1044	3.78	0.24392	-23.71	3.341	2263	1	top1	0.24	1.8e-140	-3.341	0.000835	0.0144455
X-11787	X999911787	2	72628414	74628353	0.0322	3.78	0.03073	-9.33	3.342	2272	9	enet	0.034	3.7e-19	-3.303	0.000956	0.0150353
methylsuccinoylcarnitine	X100009275	1	52216882	54215927	0.0415	-4.24	0.02417	-8.27	2.1738	3330	12	enet	0.037	7.4e-21	-3.2492	0.00116	0.0167233
N2-acetyl,N6-methyllysine	X100020546	2	72649043	74648756	0.0841	3.78	0.1819	20.61	3.189	2263	1	top1	0.18	6.2e-103	3.189	0.001429	0.0190167
N-acetylglycine	X100001006	2	209676697	211675537	0.0508	-5.32	0.04718	10.84	-3.049	3824	1	top1	0.047	1.4e-25	-3.049	0.002293	0.0233346
3-methylglutarylcarnitine	X100005850	2	209676697	211675537	0.0278	-5.32	0.00954	5.79	-3.049	3824	1	top1	0.0095	1.9e-06	-3.049	0.002293	0.0233346
glycine	X340	2	209676697	211675537	0.0353	-5.32	0.02292	7.33	-3.049	3824	1	top1	0.023	2.2e-13	-3.049	0.002293	0.0233346
serine	X503	2	209676697	211675537	0.0354	-5.32	0.02958	8.31	-3.049	3824	1	top1	0.03	8.9e-17	-3.049	0.002293	0.0233346
N-acetyl-beta-alanine	X100002102	10	15441251	17440786	0.2537	-4.47	0.231439	-23.46	2.3922	4512	32	enet	0.29	4.8e-174	-2.969	0.002991	0.0287468
mannose	X803	2	26508219	28507248	0.0432	5.54	0.04802	-10.61	2.921	2692	1	top1	0.048	2.8e-26	-2.921	0.003486	0.0308113
glutamine_degradant	X100001540	2	209743887	211743622	0.0251	-5.28	0.00899	-6.47	-2.243	3970	4	enet	0.013	3.7e-08	2.915	0.003562	0.0308113
phenyllactate	X100000774	16	57800820	59800252	0.0558	-4.47	0.0266	8.89	-3.192	4926	22	enet	0.041	2.2e-22	-2.858	0.004265	0.0351355

## Sheet: Table S3
Table S3: Mendelian Randomization Analysis of CSF Proteins as Exposures for BD Risk
exposure	method	b	se	pval	lo_ci	up_ci	or	or_lci95	or_uci95
CATF	Inverse variance weighted	-0.136401	0.0272849	5.7589e-07	-0.189879	-0.0829223	0.872493	0.827059	0.920423
PNMA2	Inverse variance weighted	0.0835293	0.0181603	4.23404e-06	0.0479351	0.119124	1.08712	1.0491	1.12651
HAI-1	Inverse variance weighted	-0.0681091	0.0179357	0.000146218	-0.103263	-0.0329552	0.934159	0.90189	0.967582
COL11A2	Inverse variance weighted	0.0543708	0.0146253	0.000201133	0.0257052	0.0830364	1.05588	1.02604	1.08658
C4a	Inverse variance weighted	0.0744003	0.0203112	0.000249267	0.0345903	0.11421	1.07724	1.0352	1.12099
HLA-C	Inverse variance weighted	-0.0481793	0.014006	0.000581909	-0.075631	-0.0207276	0.952963	0.927158	0.979486
PSMA	Inverse variance weighted	-0.0355348	0.0122826	0.00381472	-0.0596088	-0.0114608	0.965089	0.942133	0.988605
MATN4	Inverse variance weighted	0.058861	0.0211328	0.00534789	0.0174408	0.100281	1.06063	1.01759	1.10548
p130	Inverse variance weighted	-0.0653414	0.0236813	0.00579423	-0.111757	-0.0189262	0.936748	0.894262	0.981252
GGT5	Inverse variance weighted	-0.0449689	0.0165855	0.00670118	-0.0774764	-0.0124613	0.956027	0.925449	0.987616
Lysozyme	Inverse variance weighted	0.0316626	0.0119516	0.00806731	0.00823752	0.0550878	1.03217	1.00827	1.05663
BT3A2	Inverse variance weighted	0.0366326	0.0138911	0.00836118	0.00940604	0.0638592	1.03731	1.00945	1.06594
BT2A1	Inverse variance weighted	-0.0770458	0.0307097	0.0121126	-0.137237	-0.0168549	0.925847	0.871764	0.983286
ART	Inverse variance weighted	0.0517225	0.0207805	0.0128106	0.0109927	0.0924523	1.05308	1.01105	1.09686
BFL1	Inverse variance weighted	-0.126236	0.0520203	0.0152379	-0.228196	-0.0242766	0.881406	0.795968	0.976016
PILRA isoform FDF03-M14	Inverse variance weighted	0.0247974	0.0104067	0.0171797	0.00440034	0.0451945	1.02511	1.00441	1.04623
PILRA isoform FDF03-deltaTM	Inverse variance weighted	0.025228	0.0106043	0.0173584	0.0044435	0.0460125	1.02555	1.00445	1.04709
ITIH3	Inverse variance weighted	-0.081156	0.0344507	0.018487	-0.148679	-0.0136327	0.92205	0.861845	0.98646
BGLR	Inverse variance weighted	-0.0299252	0.0131422	0.0227841	-0.0556838	-0.00416653	0.970518	0.945838	0.995842
MDM4	Inverse variance weighted	0.0468095	0.0207543	0.0241073	0.00613112	0.087488	1.04792	1.00615	1.09143
Sorting nexin 16	Inverse variance weighted	0.0597145	0.0268761	0.0262937	0.00703738	0.112392	1.06153	1.00706	1.11895
MICB	Inverse variance weighted	0.0325608	0.0147198	0.026964	0.00370997	0.0614117	1.0331	1.00372	1.06334
FSH	Inverse variance weighted	0.0939431	0.0433368	0.030178	0.00900305	0.178883	1.0985	1.00904	1.19588
LMA2L	Inverse variance weighted	-0.0801266	0.0371421	0.0309823	-0.152925	-0.00732811	0.923	0.858194	0.992699
SIRT5	Inverse variance weighted	0.0598901	0.0280066	0.032482	0.00499719	0.114783	1.06172	1.00501	1.12163
Calcyphosin	Inverse variance weighted	0.0763429	0.03626	0.0352539	0.00527327	0.147413	1.07933	1.00529	1.15883
MICA	Inverse variance weighted	-0.0157894	0.00803487	0.0494013	-0.0315378	-4.10725e-05	0.984335	0.968954	0.999959
ARL3	Inverse variance weighted	0.0718926	0.0380706	0.058972	-0.00272578	0.146511	1.07454	0.997278	1.15779
NMB	Inverse variance weighted	0.0738923	0.040883	0.0706985	-0.00623838	0.154023	1.07669	0.993781	1.16652
GTPB9	Inverse variance weighted	0.0409969	0.0237472	0.0842769	-0.00554753	0.0875414	1.04185	0.994468	1.09149
SAP30	Inverse variance weighted	0.0776805	0.0451076	0.0850489	-0.0107305	0.166091	1.08078	0.989327	1.18068
LRP8	Inverse variance weighted	-0.0317654	0.0189722	0.0940702	-0.0689509	0.00542023	0.968734	0.933372	1.00543
DOC2B	Inverse variance weighted	-0.0977163	0.0612581	0.110677	-0.217782	0.0223496	0.906906	0.804301	1.0226
EphB4	Inverse variance weighted	-0.0640917	0.0414634	0.122167	-0.14536	0.0171765	0.937919	0.864711	1.01732
INM02	Inverse variance weighted	-0.040546	0.0272112	0.136212	-0.0938799	0.012788	0.960265	0.910392	1.01287
UBE4A	Inverse variance weighted	-0.047656	0.0322399	0.139363	-0.110846	0.0155343	0.953462	0.895076	1.01566
PRTG	Inverse variance weighted	-0.0295281	0.021977	0.179081	-0.072603	0.0135469	0.970904	0.92997	1.01364
PSMA	Inverse variance weighted	-0.0472897	0.0360048	0.189039	-0.117859	0.0232798	0.953811	0.888821	1.02355
NOE2	Inverse variance weighted	0.0401287	0.0309279	0.194462	-0.0204899	0.100747	1.04094	0.979719	1.106
LRTM1	Inverse variance weighted	0.045506	0.0355213	0.200161	-0.0241157	0.115128	1.04656	0.976173	1.12202
C4	Inverse variance weighted	0.0417113	0.034217	0.222836	-0.0253541	0.108777	1.04259	0.974965	1.11491
IL-1F6	Inverse variance weighted	0.0285373	0.024746	0.248825	-0.0199649	0.0770395	1.02895	0.980233	1.08008
Cathepsin D	Inverse variance weighted	-0.0325877	0.0306699	0.287995	-0.0927006	0.0275253	0.967938	0.911466	1.02791
a1,4-Galactosyltransferase	Inverse variance weighted	-0.0496226	0.0469951	0.291009	-0.141733	0.0424877	0.951588	0.867853	1.0434
HPLN4	Inverse variance weighted	0.0342803	0.033011	0.299059	-0.0304211	0.0989818	1.03487	0.970037	1.10405
BT3A3	Inverse variance weighted	0.0128624	0.0124511	0.301588	-0.0115417	0.0372665	1.01295	0.988525	1.03797
FTMT	Inverse variance weighted	0.0534193	0.0524119	0.308098	-0.049308	0.156147	1.05487	0.951888	1.169
TREM2	Inverse variance weighted	-0.0144474	0.0150982	0.338621	-0.0440399	0.0151451	0.985656	0.956916	1.01526
GV	Inverse variance weighted	0.0346426	0.036253	0.339285	-0.0364133	0.105699	1.03525	0.964242	1.11149
DAG1	Inverse variance weighted	-0.0487703	0.0520276	0.348556	-0.150744	0.0532038	0.9524	0.860067	1.05464
BMPER	Inverse variance weighted	-0.0383127	0.0424222	0.366457	-0.12146	0.0448347	0.962412	0.885626	1.04585
ITI heavy chain H4	Inverse variance weighted	-0.0907701	0.113743	0.424856	-0.313707	0.132167	0.913228	0.730733	1.1413
SAT2	Inverse variance weighted	-0.0314879	0.0397132	0.427846	-0.109326	0.04635	0.969003	0.896438	1.04744
GON1	Inverse variance weighted	0.039564	0.0510808	0.438613	-0.0605544	0.139682	1.04036	0.941243	1.14991
SET	Inverse variance weighted	-0.0210222	0.0278927	0.45104	-0.0756919	0.0336474	0.979197	0.927102	1.03422
DQA2	Inverse variance weighted	0.0369806	0.0500004	0.459539	-0.0610201	0.134981	1.03767	0.940804	1.14452
KLOTB	Inverse variance weighted	-0.0105318	0.0190466	0.580297	-0.0478631	0.0267995	0.989523	0.953264	1.02716
IL-34	Inverse variance weighted	0.0115294	0.0268202	0.667284	-0.0410381	0.064097	1.0116	0.959793	1.0662
SLPI	Inverse variance weighted	0.0105396	0.0340734	0.757077	-0.0562442	0.0773235	1.0106	0.945308	1.08039
granzyme A	Inverse variance weighted	-0.00570487	0.0200682	0.7762	-0.0450385	0.0336287	0.994311	0.955961	1.0342
MCR	Inverse variance weighted	-0.0083145	0.0330245	0.801221	-0.0730425	0.0564135	0.99172	0.929561	1.05804

## Sheet: Table S4
Table S4: Mendelian Randomization Analysis of CSF Metabolites as Exposures for BD Risk
exposure	method	b	se	pval	lo_ci	up_ci	or	or_lci95	or_uci95
imidazole lactate	Inverse variance weighted	-0.219601	0.135702	0.105606	-0.485577	0.0463745	0.802839	0.615342	1.04747
phenyllactate (PLA)	Inverse variance weighted	-0.344541	0.151007	0.0225114	-0.640514	-0.0485677	0.708546	0.527022	0.952593
N-acetylglycine	Inverse variance weighted	-0.345661	0.185722	0.0627192	-0.709676	0.0183537	0.707752	0.491803	1.01852
N-acetylarginine	Inverse variance weighted	-0.205801	0.160324	0.199264	-0.520036	0.108435	0.813995	0.594499	1.11453
glutamine_degradant*	Inverse variance weighted	0.180038	0.0940851	0.0556751	-0.00436838	0.364445	1.19726	0.995641	1.43972
N-acetyl-aspartyl-glutamate (NAAG)	Inverse variance weighted	0.0528567	0.135644	0.696779	-0.213006	0.318719	1.05428	0.808151	1.37537
N-acetyl-beta-alanine	Inverse variance weighted	-0.171887	0.0845747	0.0421158	-0.337654	-0.00612102	0.842074	0.713442	0.993898
N6-methyllysine	Inverse variance weighted	-0.00690964	0.0060605	0.25424	-0.0187882	0.00496893	0.993114	0.981387	1.00498
N-delta-acetylornithine	Inverse variance weighted	0.124192	0.0981449	0.205731	-0.0681723	0.316556	1.13223	0.9341	1.37239
methionine sulfone	Inverse variance weighted	-0.0307401	0.088075	0.727073	-0.203367	0.141887	0.969728	0.815979	1.15245
1-palmitoyl-2-dihomo-linolenoyl-GPC (16:0/20:3n3 or 6)*	Inverse variance weighted	0.428912	0.18248	0.01875	0.0712518	0.786573	1.53559	1.07385	2.19586
methylsuccinoylcarnitine	Inverse variance weighted	-0.0133103	0.0657024	0.83946	-0.142087	0.115467	0.986778	0.867546	1.1224
N6,N6-dimethyllysine	Inverse variance weighted	-0.00357071	0.00623981	0.567155	-0.0158007	0.00865932	0.996436	0.984323	1.0087
N2-acetyl,N6-methyllysine	Inverse variance weighted	-0.00427464	0.00402058	0.287695	-0.012155	0.00360569	0.995734	0.987919	1.00361
beta-hydroxyisovalerate	Inverse variance weighted	-0.084602	0.196546	0.666873	-0.469833	0.300629	0.918878	0.625107	1.35071
glycine	Inverse variance weighted	0.397831	0.290177	0.170377	-0.170916	0.966578	1.48859	0.842893	2.62893
serine	Inverse variance weighted	-0.882934	0.550026	0.108437	-1.96099	0.195117	0.413568	0.14072	1.21545
mannose	Inverse variance weighted	-0.510576	0.168233	0.00240584	-0.840312	-0.18084	0.60015	0.431576	0.834569
X-11787	Inverse variance weighted	-0.137025	0.141823	0.333962	-0.414998	0.140949	0.871949	0.660342	1.15137

## Sheet: Table S5
Table S5: Identify index pQTL associations for 61 proteins using PLINK.
CHR	SNP	BP	P	SP2	Group
7	rs13232115	99670932	0	rs7792939(1),rs10235630(1),rs2099446(1),rs2527881(1),rs2527927(1),rs2099445(1),rs2572011(1),rs2527918(1),rs2247762(1),rs2525549(1),rs2525550(1),rs2525558(1),rs2527896(1),rs2404975(1),rs1981549(1),rs2525535(1),rs2525536(1),rs2040787(1),rs2525539(1),rs2525540(1),rs2525543(1),rs2527888(1),rs2525546(1),rs6962405(1),rs2525553(1),rs2527884(1),rs2527882(1),rs2525554(1),rs2527923(1),rs2527917(1),rs207456…	PILRA
7	rs35305377	99938955	0	rs150175968(1),rs73161741(1),rs150916360(1),rs199986637(1),rs5015756(1),rs55773945(1),rs7806537(1),rs7808970(1),rs909152(1),rs35061193(1),rs2734895(1)	PILRA
7	rs2734897	100159567	0	rs2734887(1)	PILRA
7	rs62482174	99833851	1.62e-172	rs73156689(1),rs1636977(1),rs62482169(1),rs62482172(1),rs62482173(1),rs6465770(1)	PILRA
7	rs76483787	99739219	9.53e-105	rs17342647(1),rs71569528(1)	PILRA
7	rs4729598	100221867	2.92e-94	rs12673102(1),rs10247962(1),rs4729596(1),rs7457868(1),rs4727457(1),rs4729600(1),rs3757859(1),rs221786(1),rs221789(1),rs221792(1),rs221793(1),rs221794(1),rs221797(1),rs221800(1),rs221803(1),rs221784(1),rs221783(1),rs221781(1),rs221779(1),rs221778(1),rs221774(1),rs2432929(1),rs12705082(1),rs534043(1),rs492430(1),rs506597(1),rs1734907(1),rs564449(1),rs221811(1),rs314294(1),rs314363(1),rs314370(1),rs…	PILRA
7	rs146750051	99826793	4.29e-79	rs55634428(1),rs56252897(1),rs145715859(1),rs116842720(1)	PILRA
7	rs55721535	100030348	1.19e-78	rs2525557(1),rs6960542(1),rs1859305(1),rs4729565(1),rs6972742(1),rs80331044(1),rs75012970(1),rs117616923(1),rs146577137(1),rs77515038(1),rs144027873(1),rs140986444(1),rs2272346(1),rs17447058(1),rs1130958(1),rs115964837(1),rs77603567(1),rs117088758(1),rs2307355(1),rs74406926(1),rs76157218(1),rs4319008(1),rs4134927(1),rs4134925(1),rs4134914(1),rs4134911(1),rs4134891(1),rs193110643(1),rs146579476(1)…	PILRA
7	rs35887778	99831168	5.05e-77	rs73156680(1),rs73156683(1),rs12705069(1),rs6955348(1),rs111255152(1),rs7778571(1),rs34312198(1),rs13242458(1),rs41280968(1),rs4729578(1),rs3736591(1),rs12705074(1),rs3807471(1),rs4727449(1),rs7782051(1),rs13240468(1),rs36033613(1),rs13228694(1),rs34893607(1),rs13246354(1),rs13236234(1),rs5015755(1),rs3807475(1),rs4727455(1),rs34183059(1),rs13235951(1),rs35146386(1),rs11765024(1),rs11773620(1),rs…	PILRA
7	rs35656988	99552805	4.29e-69	rs4236544(1),rs2404976(1)	PILRA
7	rs6975660	99975266	5.93e-68	rs77686669(1),rs55839153(1),rs141376982(1),rs3991498(1),rs111312383(1),rs146873825(1),rs28401739(1),rs111689538(1),rs113387325(1),rs117787328(1),rs1059129(1),rs150919431(1),rs1063945(1),rs7786844(1),rs190448056(1),rs182703269(1),rs3873746(1),rs3991564(1),rs112345649(1),rs113261079(1),rs377671442(1),rs1636980(1),rs11761253(1),rs6979910(1),rs11771936(1),rs7799894(1),rs7799901(1),rs7341507(1),rs7679…	PILRA
7	rs12113906	99868412	7.38e-67	rs117268080(1),rs10953293(1),rs10231649(1),rs10953294(1),rs62484977(1),rs6967487(1),rs118072804(1),rs34161112(1),rs35414630(1),rs12112428(1),rs12112642(1),rs2285886(1),rs12534494(1),rs11550034(1),rs62485010(1),rs941290(1),rs62485013(1),rs4134898(1),rs142426754(1),rs11979397(1),rs6975031(1),rs12539985(1),rs192156380(1),rs62482175(1),rs137929882(1),rs138506889(1),rs145074037(1),rs141981996(1),rs624…	PILRA
7	rs886453	99588225	9.22e-64	rs2572023(1),rs2527899(1),rs2527897(1),rs2107351(1),rs2527895(1),rs2527894(1),rs2527893(1),rs1981548(1),rs2527892(1),rs2525534(1),rs2525537(1),rs2527891(1),rs2057766(1),rs2525541(1),rs2525542(1),rs2525547(1),rs2527886(1),rs2404977(1),rs2404978(1),rs4727442(1),rs2283017(1),rs12673005(1),rs4729560(1),rs12672695(1),rs11771266(1),rs11761882(1),rs6955111(1),rs6954978(1),rs7803714(1),rs66748925(1),rs47…	PILRA
7	rs6465748	98861307	1.04e-60	rs147140984(1)	PILRA
7	rs10240965	99719500	2.5e-56	rs10231522(1),rs11974814(1)	PILRA
7	rs314298	100371114	1.14e-45	rs13227444(1),rs6969697(1),rs6969584(1),rs62482239(1),rs73156234(1),rs6958696(1),rs10953299(1),rs11770534(1),rs11772667(1),rs4729601(1),rs2231172(1),rs6952341(1),rs4729602(1),rs149229367(1),rs62482249(1),rs11973874(1),rs62482250(1),rs62482251(1),rs11984421(1),rs62482252(1),rs4727459(1),rs11520986(1),rs12531792(1),rs11974395(1),rs2272572(1),rs62483567(1),rs11979818(1),rs62483569(1),rs11769012(1),r…	PILRA
7	rs62482223	100198878	2.12e-40	rs11970888(1),rs7812123(1),rs12532878(1),rs11764045(1),rs62482237(1),rs7786877(1),rs62482238(1),rs73407376(1),rs7457024(1),rs28584500(1),rs10953298(1),rs11770389(1),rs11767547(1),rs11983745(1),rs2075674(1),rs41303510(1),rs62482241(1),rs10953301(1),rs11772705(1),rs2293769(1),rs2075669(1),rs6971700(1),rs75572930(1),rs10247980(1),rs11771642(1),rs17880573(1)	PILRA
7	rs12155057	100241402	4.9e-39	rs117099626(1),rs80106374(1),rs117670367(1),rs117060239(1),rs146676151(1),rs138620343(1),rs150723390(1),rs139585865(1)	PILRA
7	rs2525555	99568736	4.63e-38	rs11979058(1),rs2527910(1),rs6944766(1)	PILRA
7	rs117643919	100273555	1.01e-36	rs78324479(1),rs117756744(1),rs113804968(1),rs111987009(1),rs113602958(1)	PILRA
7	rs74438787	99936027	1.37e-36	rs139355707(1),rs144945766(1),rs141769131(1),rs71555287(1),rs141969527(1),rs147589227(1),rs34516706(1)	PILRA
7	rs11760595	100160109	2.23e-36	rs143419078(1),rs113683483(1),rs117700582(1),rs118005046(1),rs144195804(1),rs11770880(1),rs59120146(1),rs11761260(1),rs221773(1),rs2437101(1),rs2466165(1)	PILRA
7	rs144517527	99890146	3.71e-36	rs4134892(1),rs141862851(1),rs138791019(1)	PILRA
7	rs12705100	100541287	4.9e-34	rs13245086(1),rs4729624(1),rs7797690(1),rs10267628(1),rs6465777(1),rs4338018(1),rs4584083(1),rs6971653(1),rs34906289(1),rs4729625(1),rs7787619(1),rs10953309(1),rs6980219(1),rs73163727(1),rs34859157(1),rs4582488(1),rs62483689(1),rs10085857(1),rs10085863(1)	PILRA
7	rs117232798	100050243	6.96e-33	rs111415109(1),rs62482245(1),rs146477489(1)	PILRA
7	rs6976053	100512119	2.2e-31	rs314328(1),rs7384255(1),rs6955197(1),rs7794532(1),rs12535629(1),rs2720393(1),rs7782299(1),rs7784933(1),rs2075756(1),rs7800241(1),rs6706(1),rs12538287(1),rs12705091(1),rs7789085(1),rs12705092(1),rs7794216(1),rs12667888(1),rs3757868(1),rs12705095(1),rs2720392(1),rs13241786(1),rs3808355(1),rs3808356(1),rs10953305(1),rs17881696(1),rs17884589(1),rs17883557(1),rs17881088(1),rs76181418(1),rs12705096(1)…	PILRA
7	rs2553022	100401862	9.53e-30	rs2553023(1),rs2553021(1),rs2553020(1),rs2250818(1),rs2247447(1),rs2247445(1),rs2571607(1),rs2571608(1),rs2571609(1)	PILRA
7	rs78690606	100090269	6.91e-29	rs188618431(1),rs186621637(1)	PILRA
7	rs77220350	99557152	1.76e-27	rs17250196(1),rs117430166(1)	PILRA
7	rs1962152	100119424	5.36e-27	rs66791449(1),rs111637442(1),rs140263945(1),rs66465239(1),rs73154890(1),rs112500096(1),rs113520769(1),rs7793561(1),rs66639430(1),rs17855473(1),rs11760828(1),rs60247889(1),rs76022902(1),rs75277881(1)	PILRA
7	rs138129781	99801356	1.08e-23	rs75126895(1),rs144305120(1),rs142232790(1),rs142520867(1),rs73161763(1),rs142574429(1)	PILRA
7	rs2056659	98719597	1.85e-23	rs7807000(1),rs6952161(1),rs58450802(1),rs4729515(1),rs4729516(1),rs12534399(1),rs112155177(1),rs113739336(1),rs1807885(1),rs62473008(1),rs6969140(1),rs10808110(1),rs6956283(1),rs62473009(1),rs9297145(1),rs6965158(1),rs62473013(1),rs62473015(1),rs10953280(1),rs7794690(1),rs12705030(1),rs11975761(1),rs6954584(1),rs4236540(1),rs10953281(1),rs10953282(1),rs62473048(1),rs62473049(1),rs11982330(1),rs4…	PILRA
7	rs62483646	100429102	6.47e-23	rs62482461(1)	PILRA
7	rs4729628	100617694	2.72e-21	rs10231941(1)	PILRA
7	rs7809835	99587515	2.69e-20	rs74614215(1),rs76733125(1),rs140949434(1),rs74627010(1),rs115637492(1),rs80136678(1),rs2107349(1),rs55938707(1),rs3020558(1)	PILRA
7	rs113452722	100514659	5.54e-20	NONE	PILRA
7	rs62482204	99996510	1.47e-19	NONE	PILRA
7	rs12538820	99340049	6.63e-18	rs11980999(1),rs11983474(1),rs57980352(1),rs11760993(1),rs60577432(1),rs190256229(1),rs11555142(1),rs58964157(1),rs6955891(1),rs45618033(1),rs12535424(1),rs10235235(1),rs11973801(1),rs10230784(1),rs11766423(1),rs10226310(1),rs11761528(1),rs6947941(1),rs6947974(1),rs6947826(1),rs17161761(1),rs10265385(1),rs11981478(1),rs11974702(1),rs36104094(1),rs28862110(1),rs7809615(1),rs1581492(1),rs35987562(1…	PILRA
7	rs13309270	99578167	7.77e-18	rs10215184(1),rs146314754(1),rs139527091(1),rs143908981(1)	PILRA
7	rs2246709	99365719	1.64e-17	rs12670850(1),rs2687100(1),rs651430(1),rs800672(1),rs533486(1)	PILRA
7	rs4073078	100624643	1.94e-17	NONE	PILRA
7	rs141655350	99776668	1.55e-16	rs139426249(1),rs4134909(1),rs141591562(1),rs150702181(1),rs142487359(1),rs139016292(1),rs7777462(1),rs141186748(1),rs186531607(1)	PILRA
7	rs111480767	100206584	5.76e-15	rs112696476(1)	PILRA
7	rs10278546	100516003	1.21e-14	rs13306969(1)	PILRA
7	rs56162722	99810159	2.28e-14	rs17249588(1),rs17309333(1),rs117078557(1),rs116667980(1),rs117861114(1),rs118004628(1),rs138455865(1)	PILRA
7	rs74690091	100749771	5.61e-14	rs2227653(1),rs2227665(1),rs12540617(1)	PILRA
7	rs62471923	99237027	6.75e-13	NONE	PILRA
7	rs111728617	100526303	3.3e-12	NONE	PILRA
7	rs78677720	100537645	1.22e-11	rs62482555(1),rs62482557(1),rs62483660(1),rs12672902(1),rs62483661(1),rs142599990(1),rs150984165(1),rs62483663(1),rs62483666(1)	PILRA
7	rs147680584	100195102	1.25e-11	rs2272575(1),rs112555589(1)	PILRA
7	rs78874744	99966058	3.52e-11	rs76482135(1),rs77958198(1),rs184249272(1),rs147212529(1),rs183517983(1),rs76353294(1),rs145318020(1),rs74771874(1),rs116848189(1)	PILRA
7	rs73148807	98987147	6.49e-11	rs181635026(1)	PILRA
7	rs140454943	100764188	7.59e-11	rs2227666(1),rs7241(1),rs73183986(1)	PILRA
7	rs151017189	100071088	9.03e-11	rs138580255(1)	PILRA
7	rs117578328	99491545	3.36e-10	rs573645997(1),rs185622294(1),rs551248477(1)	PILRA
7	rs140386970	99730201	3.67e-10	rs76286169(1),rs2307345(1),rs80044214(1),rs141587987(1),rs75792206(1),rs117672187(1)	PILRA
7	rs78756658	99764572	4.84e-10	rs118082856(1)	PILRA
7	rs6974537	100240505	4.95e-10	rs1136496(1),rs145369881(1),rs148616591(1)	PILRA
7	rs75198357	99620155	5.29e-10	rs118051601(1),rs117791102(1),rs145098758(1),rs559805983(1)	PILRA
7	rs734688	100818846	5.91e-10	rs2074686(1),rs2074683(1),rs1048303(1),rs10953325(1),rs2010005(1),rs733965(1),rs2016117(1),rs1106628(1)	PILRA
7	rs149508616	100383570	6.84e-10	rs78456030(1),rs184313791(1),rs113695518(1),rs78780353(1),rs112036771(1),rs117054545(1),rs75409262(1),rs112810346(1)	PILRA
7	rs10274646	98834127	9.18e-10	rs34724557(1),rs12705032(1),rs35511099(1),rs73401390(1),rs67723713(1),rs7787830(1),rs13244043(1),rs13244327(1),rs13244583(1),rs111494000(1),rs13244579(1),rs13244592(1),rs147992739(1),rs141621832(1),rs111269970(1),rs13247718(1),rs13247877(1),rs73403103(1),rs13221427(1),rs34715870(1),rs113435277(1),rs73403107(1),rs13224433(1),rs12705034(1),rs12705035(1),rs61749907(1),rs67749476(1),rs68076840(1),rs3…	PILRA
7	rs75663191	100346992	1.16e-09	rs80134657(1),rs62483647(1),rs117539658(1),rs62482511(1)	PILRA
7	rs67716725	100718139	1.18e-09	rs13233422(1),rs13221286(1),rs4351359(1),rs10239965(1),rs10953318(1),rs10230583(1),rs10244475(1),rs73178504(1),rs13244505(1),rs12334006(1)	PILRA
7	rs551022340	100081049	1.35e-09	rs113202779(1)	PILRA
7	rs148236040	100390149	7.02e-09	rs190595388(1),rs141640000(1),rs192296024(1)	PILRA
7	rs149744179	100035287	1.14e-08	NONE	PILRA
7	rs10236386	99467195	1.35e-08	rs78619124(1),rs35156985(1),rs57772941(1),rs185308056(1)	PILRA
7	rs34048349	100197642	3.82e-08	NONE	PILRA
6	rs3129205	33125859	3.52e-55	rs3117227(1),rs3128970(1),rs2068205(1),rs2281390(1),rs3128918(1),rs3130200(1),rs3130215(1),rs742870(1),rs12528890(1),rs41288893(1),rs17214936(1),rs3129274(1),rs3117002(1),rs3117001(1),rs3130235(1),rs3130236(1),rs3130237(1),rs3116997(1),rs3116995(1),rs3129268(1),rs6901221(1),rs6901663(1),rs6901536(1),rs6901855(1),rs9391753(1),rs2294472(1),rs3116991(1),rs3116990(1),rs3116989(1),rs9461843(1),rs23953…	COL11A2
6	rs16868958	33183763	3.13e-41	rs115674093(1),rs566687684(1),rs73741636(1),rs115466944(1),rs115311892(1),rs145312787(1),rs116446621(1),rs115753837(1),rs184976860(1),rs114298431(1),rs116683899(1),rs143945727(1),rs116618106(1),rs114552638(1),rs116561628(1),rs115501779(1),rs143857232(1),rs116485979(1),rs2395357(1),rs34588178(1),rs35410698(1),rs116514648(1),rs115489670(1),rs926420(1),rs144501825(1),rs115687289(1),rs116359828(1),rs…	COL11A2
6	rs114427462	33160879	1.38e-39	rs115535538(1),rs138299820(1),rs115196953(1),rs34211188(1),rs147196393(1),rs114759012(1),rs146238628(1),rs115321621(1),rs116783173(1),rs116643998(1),rs11970296(1),rs11967908(1),rs114557342(1),rs114805673(1),rs116636956(1),rs142492586(1)	COL11A2
6	rs35404844	33269881	1.25e-35	rs75301392(1),rs73396802(1),rs57651384(1),rs58173627(1),rs59576053(1),rs73409631(1),rs76088152(1),rs73409636(1),rs73409643(1),rs111234931(1),rs113070636(1),rs112935194(1),rs57331574(1),rs113913737(1),rs73409691(1),rs116416291(1),rs17214290(1),rs114545731(1),rs1594470(1),rs114132738(1),rs6914052(1),rs112790520(1),rs115991849(1),rs35514703(1),rs35283694(1),rs116323349(1),rs557169280(1),rs114176380(…	COL11A2
6	rs2294474	33099151	2.03e-34	rs3135402(1),rs422544(1),rs3135021(1),rs3128924(1),rs9277626(1),rs9277637(1),rs9277638(1),rs2894325(1),rs9277640(1),rs2395349(1),rs9277641(1),rs9277642(1),rs9277643(1),rs9277644(1),rs9277647(1),rs9277653(1),rs9277654(1),rs9277656(1),rs9277657(1),rs9277658(1),rs9277659(1),rs9277660(1),rs9277661(1),rs9277662(1),rs9277663(1),rs9277664(1),rs9277665(1),rs9277667(1),rs9277668(1),rs9277669(1),rs9277670(…	COL11A2
6	rs2076311	33145369	4.36e-21	rs9277929(1),rs9277937(1),rs9277939(1)	COL11A2
6	rs2855448	33136575	1.01e-18	rs1042121(1),rs3117022(1),rs3130227(1),rs3130228(1),rs3130229(1),rs3117016(1),rs3117014(1),rs3117012(1),rs3129273(1),rs3117011(1),rs3129206(1)	COL11A2
6	rs7748471	33853044	2.8e-18	rs115572255(1),rs76916885(1),rs7746977(1),rs58823120(1),rs16869648(1),rs73416178(1),rs6457746(1),rs6926599(1),rs6930960(1),rs7767294(1),rs7767496(1),rs744688(1),rs744686(1),rs7748483(1),rs73418515(1),rs73418523(1),rs78117618(1),rs142476835(1),rs80031348(1)	COL11A2
6	rs147854469	33425158	1.4e-16	rs144177350(1),rs73737925(1),rs61736175(1),rs3888817(1),rs141544019(1),rs140911618(1)	COL11A2
6	rs71565360	32973303	6.44e-16	rs35520555(1),rs28496707(1),rs17214106(1),rs13191715(1),rs9277052(1),rs430620(1)	COL11A2
6	rs115161131	33127774	1.53e-14	rs9277629(1),rs28744292(1),rs28744293(1),rs28361068(1),rs17214944(1),rs17214965(1),rs28361069(1),rs17215007(1),rs17215014(1),rs17215035(1),rs28361070(1),rs28361072(1),rs28361073(1),rs28361074(1),rs28361075(1),rs28361076(1),rs28361077(1),rs28361078(1),rs28361079(1),rs28361080(1),rs28361081(1),rs28361082(1),rs28361083(1),rs28361084(1),rs28361085(1),rs141377447(1),rs75257908(1),rs114103902(1),rs7764…	COL11A2
6	rs3129272	33096426	1.85e-14	rs3117006(1),rs3117004(1)	COL11A2
6	rs9277552	33055501	4.13e-13	rs2856821(1),rs3135024(1),rs9277464(1),rs9277465(1),rs9277480(1),rs9277489(1),rs9277535(1),rs3117229(1),rs3130186(1),rs3130187(1),rs3091281(1),rs9277557(1),rs9277558(1),rs9277559(1),rs9277562(1)	COL11A2
6	rs1480380	32913246	5.66e-13	rs1054684(1),rs60045856(1),rs114595701(1),rs45506201(1),rs116827595(1),rs115591082(1),rs56098412(1),rs9276931(1),rs429916(1)	COL11A2
6	rs73396751	32863331	8.44e-13	rs60066220(1),rs56173814(1),rs16871018(1),rs57963325(1),rs60825474(1),rs113294560(1),rs16871255(1)	COL11A2
6	rs114581973	33064950	3.37e-11	rs73741626(1),rs9501253(1),rs9500931(1),rs9501255(1),rs9501258(1),rs9501260(1),rs9501262(1),rs73743106(1),rs73743107(1),rs9501263(1),rs9501264(1),rs9500933(1),rs7763822(1),rs9461833(1),rs9461835(1),rs58820708(1),rs114976842(1),rs9469357(1)	COL11A2
6	rs9275709	32688189	5.83e-11	rs9275655(1),rs9275657(1),rs9275660(1),rs9275661(1),rs9275666(1),rs9275667(1),rs9275669(1),rs9275674(1),rs9275680(1),rs9275682(1),rs9275686(1),rs9275690(1),rs9275696(1),rs9275699(1),rs9275702(1),rs9275723(1),rs9275731(1),rs9275735(1),rs9275738(1),rs9275764(1),rs9275769(1),rs9275770(1),rs9275792(1),rs9275829(1),rs9275844(1),rs9275848(1),rs9275858(1),rs763026(1),rs763025(1),rs9275911(1),rs9275922(1…	COL11A2
6	rs572708	33667857	1.41e-10	rs72882038(1),rs6929190(1),rs525623(1),rs791900(1)	COL11A2
6	rs176248	32965942	3.55e-10	NONE	COL11A2
6	rs3130192	33061930	7.28e-10	rs3117244(1)	COL11A2
6	rs12200756	33024258	1.71e-09	NONE	COL11A2
6	rs210152	33515520	4.48e-09	NONE	COL11A2
6	rs114819132	33871958	3.4e-08	NONE	COL11A2
6	rs58063871	33040478	4.16e-08	NONE	COL11A2
6	rs389884	31940897	9.55e-33	rs3131643(1),rs3099843(1),rs3099844(1),rs3130908(1),rs3130909(1),rs3131642(1),rs3132470(1),rs3094011(1),rs3094010(1),rs3130923(1),rs3094005(1),rs3095233(1),rs2855812(1),rs3130616(1),rs2516491(1),rs3093988(1),rs2516482(1),rs1055384(1),rs2734583(1),rs3093975(1),rs9267488(1),rs1800628(1),rs3130063(1),rs3130632(1),rs2857595(1),rs3130070(1),rs3115664(1),rs3132450(1),rs3130623(1),rs3130624(1),rs2736157…	SIRT5
6	rs1794519	32662473	1.79e-30	rs424232(1),rs394038(1),rs507778(1),rs9268100(1),rs521828(1),rs9270493(1),rs4713552(1),rs9270600(1),rs3998182(1),rs9270611(1),rs9270618(1),rs9270621(1),rs9270623(1),rs9270651(1),rs9270652(1),rs9270653(1),rs9270654(1),rs9270657(1),rs9270658(1),rs9270659(1),rs9270660(1),rs9270661(1),rs9270662(1),rs9270663(1),rs9270665(1),rs4599680(1),rs9270667(1),rs2858875(1),rs590999(1),rs592362(1),rs3998183(1),rs…	SIRT5
6	rs2596508	31318432	2.1e-22	rs2263298(1),rs2844661(1),rs2535328(1),rs3132577(1),rs2844656(1),rs2535340(1),rs2517572(1),rs1264326(1),rs1264325(1),rs1264324(1),rs1264322(1),rs886422(1),rs1049633(1),rs1264313(1),rs1264312(1),rs1264310(1),rs886420(1),rs1264308(1),rs1264304(1),rs4678(1),rs3095153(1),rs3131787(1),rs3095152(1),rs3131921(1),rs3132581(1),rs3130781(1),rs3130782(1),rs3094086(1),rs3132580(1),rs3131934(1),rs3131783(1),r…	SIRT5
6	rs3130363	30340827	4.08e-21	rs2734963(1),rs1611579(1),rs9260080(1),rs3129022(1),rs1655896(1),rs2571384(1),rs2571385(1),rs2517724(1),rs1632882(1),rs1655905(1),rs1632878(1),rs1655911(1),rs369073(1),rs1632926(1),rs356971(1),rs3129012(1),rs259926(1),rs8321(1),rs9261290(1),rs2023473(1),rs2523989(1),rs2239529(1),rs2427749(1),rs2523988(1),rs2249099(1),rs2523987(1),rs2517598(1),rs2844793(1),rs2844792(1),rs2517597(1),rs2523986(1),rs…	SIRT5
6	rs73729220	32342119	9.1e-21	rs139498574(1),rs36221133(1),rs116196017(1),rs150223621(1),rs149492184(1),rs144692407(1),rs150056434(1),rs115612382(1),rs151169511(1),rs144438015(1),rs149995364(1),rs116496054(1),rs377704711(1),rs368048229(1),rs149228301(1),rs138002767(1),rs144703715(1),rs115341494(1),rs35185172(1),rs139738710(1),rs186762855(1),rs149784468(1),rs148388130(1),rs1050862(1),rs114564020(1),rs115111668(1),rs9469093(1),…	SIRT5
6	rs113203074	31387875	1.07e-19	rs114524857(1),rs114466565(1),rs116692306(1),rs145114077(1),rs144855670(1),rs116621148(1),rs116815990(1),rs149261249(1),rs114663133(1),rs114290644(1),rs137928493(1),rs115335082(1),rs180896223(1),rs139386391(1),rs115890601(1),rs115280147(1),rs6929324(1),rs149196263(1),rs115048639(1),rs113454287(1),rs116325030(1),rs2517509(1),rs2523839(1),rs2517491(1),rs2517490(1),rs2517482(1),rs144333350(1),rs2535…	SIRT5
6	rs3129902	32310194	5.37e-19	rs9267995(1),rs6913664(1),rs1076712(1),rs1474727(1),rs2273019(1),rs3117136(1),rs3132954(1),rs7383143(1),rs3117135(1),rs3117134(1),rs2395147(1),rs3117131(1),rs3117130(1),rs969893(1),rs969891(1),rs3117122(1),rs3117121(1),rs2076539(1),rs2076537(1),rs761189(1),rs761188(1),rs3763313(1),rs743862(1),rs9268805(1),rs9269108(1)	SIRT5
6	rs1003879	32299592	8.16e-19	rs376549(1),rs412657(1),rs9268005(1),rs9268043(1),rs9268081(1),rs6928678(1),rs9268112(1),rs9268128(1),rs926070(1),rs9268157(1),rs2395141(1),rs9268230(1),rs4428543(1),rs4279480(1),rs4348357(1),rs742697(1),rs3132957(1),rs2077002(1),rs3129905(1),rs2050190(1)	SIRT5
6	rs114059502	30837290	8.34e-18	rs7772131(1),rs114372026(1),rs116009799(1),rs141578697(1),rs114599902(1),rs116223167(1),rs114133116(1),rs145227731(1),rs137859676(1),rs115700723(1),rs114341818(1),rs114597671(1),rs7757648(1),rs115360433(1),rs116535383(1),rs6933271(1)	SIRT5
6	rs1235162	29537224	8.21e-17	rs3131085(1),rs3129788(1),rs3129112(1),rs3130773(1),rs3130715(1),rs3129120(1),rs3130725(1),rs4947263(1),rs9257566(1),rs149404333(1),rs3116815(1),rs3130746(1),rs3129173(1),rs3116829(1),rs3116830(1),rs9257611(1),rs3116836(1),rs3130828(1),rs3130808(1),rs3117342(1),rs3117339(1),rs3117333(1),rs3117326(1),rs144447022(1),rs3130834(1),rs3117425(1),rs3117439(1),rs3117426(1),rs3117427(1),rs150254595(1),rs3…	SIRT5
6	rs3095303	31070078	9.35e-17	rs2844669(1),rs2535303(1),rs3130956(1),rs3130957(1),rs3130959(1),rs2535302(1),rs2517470(1),rs2429723(1),rs2535300(1),rs2517465(1),rs2535299(1),rs9263493(1),rs9263494(1),rs3130961(1),rs2517460(1),rs2517458(1),rs2535297(1),rs3130963(1),rs2517450(1),rs2535289(1),rs3130545(1),rs2535288(1),rs3130969(1),rs2394877(1),rs2394878(1),rs2263309(1),rs2517403(1),rs9263519(1),rs9263521(1),rs9263523(1),rs9263524…	SIRT5
6	rs1077394	31610384	4.14e-16	rs2395047(1),rs2242656(1),rs805262(1),rs14365(1),rs2293861(1),rs2075788(1),rs3828922(1),rs2075801(1)	SIRT5
6	rs2395037	31460300	1.52e-15	rs2516435(1),rs2516515(1),rs2844502(1),rs2596534(1),rs2248251(1),rs2395488(1),rs2395489(1),rs2248351(1),rs2248352(1),rs2904777(1),rs2516425(1),rs2248459(1),rs2243429(1),rs2596536(1),rs2516424(1),rs2248613(1),rs2248617(1),rs2248709(1),rs2523649(1),rs2523708(1),rs2523707(1),rs2523706(1),rs3016009(1),rs2507964(1),rs2428499(1),rs2428498(1),rs2507963(1),rs9267294(1),rs2905724(1),rs2395490(1),rs7749255…	SIRT5
6	rs9269140	32445249	1.78e-14	rs3129890(1),rs9268886(1),rs9268895(1),rs9268896(1),rs9268897(1),rs9268898(1),rs9268899(1),rs9268901(1),rs9268902(1),rs9268903(1),rs9268904(1),rs9268911(1),rs9268915(1),rs9268917(1),rs9268918(1),rs9268919(1),rs9268920(1),rs9268987(1),rs9269017(1),rs5026741(1),rs6901903(1),rs9269104(1),rs9269106(1),rs9269107(1),rs9269111(1),rs6457597(1),rs7755901(1),rs7755770(1),rs7755918(1),rs9269171(1),rs9269177…	SIRT5
6	rs2854004	31313972	1.95e-14	rs2853950(1),rs2524096(1),rs2524084(1),rs6457372(1),rs6917363(1),rs9264803(1),rs9265159(1),rs9265166(1),rs9265169(1),rs9265170(1),rs9265171(1),rs9265184(1),rs9265186(1),rs9265188(1),rs9265191(1),rs9265192(1),rs9265193(1),rs9265194(1),rs9265195(1),rs9265198(1),rs9265201(1),rs9265204(1),rs9265207(1),rs9265208(1),rs9265209(1),rs9265210(1),rs9265213(1),rs9265214(1),rs9265215(1),rs9265216(1),rs9265218…	SIRT5
6	rs9267785	31924869	3.29e-14	rs142301460(1),rs138681557(1),rs138364997(1),rs2904774(1),rs9267430(1),rs9267432(1),rs9267442(1),rs9267478(1),rs9267494(1),rs7762619(1),rs9267508(1),rs9267510(1),rs9267512(1),rs9267517(1),rs9267661(1),rs4151659(1),rs9267786(1),rs9267795(1),rs9267796(1),rs9267797(1),rs9267799(1),rs57740770(1),rs12663951(1),rs2284180(1),rs9267808(1),rs9267835(1),rs9267836(1),rs379464(1),rs2854048(1),rs9267866(1),rs…	SIRT5
6	rs4713177	28673998	4.09e-14	rs13197633(1),rs35001169(1),rs35656932(1),rs34243448(1),rs13204012(1),rs13205211(1),rs67998226(1),rs34878803(1),rs34396849(1),rs13211507(1),rs34691223(1),rs13207345(1),rs33932084(1),rs56189111(1),rs13191786(1),rs34950484(1),rs35072899(1),rs34661125(1),rs13190888(1),rs56075693(1),rs34218844(1),rs7752448(1),rs67340775(1),rs35030260(1),rs13217619(1),rs35016036(1),rs35744819(1),rs13198809(1),rs353533…	SIRT5
6	rs9268149	32263099	4.71e-14	rs6913182(1),rs9268103(1),rs9268148(1),rs9268155(1),rs9268205(1),rs9268234(1),rs7451361(1),rs3132958(1),rs3129947(1),rs3132959(1),rs3129960(1),rs3129900(1),rs3117138(1),rs3132944(1),rs3132943(1),rs2022531(1),rs3129903(1),rs3129904(1),rs7383144(1),rs9268268(1),rs3117132(1),rs3132964(1),rs3117129(1),rs3117128(1),rs3117127(1),rs910049(1),rs3117126(1),rs3117125(1),rs3117123(1),rs3117119(1),rs3117118(…	SIRT5
6	rs114015220	32510599	8.37e-14	rs6926737(1),rs3763314(1),rs9268501(1),rs9268502(1),rs9268503(1),rs9268506(1),rs9268507(1),rs9268513(1),rs5007266(1),rs5007265(1),rs5007264(1),rs5007263(1),rs5007262(1),rs5007261(1),rs5007260(1),rs5007259(1),rs5007258(1),rs6906730(1),rs6911383(1),rs6932810(1),rs6932542(1),rs968154(1),rs9268518(1),rs9268519(1),rs9268520(1),rs6918317(1),rs116132127(1),rs115878723(1),rs76662624(1),rs66678933(1),rs66…	SIRT5
6	rs34071253	27391802	1.46e-13	rs58060922(1),rs71206067(1),rs71557378(1),rs374577630(1),rs80264589(1),rs35173303(1),rs66975207(1),rs35869525(1),rs34816374(1),rs34546498(1),rs34864993(1),rs13215879(1),rs56874662(1),rs36022097(1),rs35212793(1),rs13217285(1),rs13191326(1),rs35526527(1),rs67092078(1),rs55834529(1),rs66462181(1),rs35768595(1),rs35565446(1),rs35909544(1),rs34817112(1),rs56862318(1),rs13219354(1),rs67457459(1),rs1321…	SIRT5
6	rs2239520	31088922	1.63e-13	rs3130980(1),rs3094210(1)	SIRT5
6	rs14597	31440014	1.67e-13	rs2523528(1),rs2844560(1),rs2853976(1)	SIRT5
6	rs9267515	31569866	3.32e-13	rs2507976(1)	SIRT5
6	rs13195402	26463575	3.92e-13	rs13203673(1),rs13212534(1),rs17528178(1),rs17587597(1),rs13202688(1),rs13191445(1),rs41266779(1),rs28360595(1),rs10484435(1),rs13210041(1),rs35506517(1),rs13220395(1),rs35378061(1),rs16891261(1),rs35050608(1),rs16891264(1),rs71557316(1),rs34888489(1),rs34027471(1),rs7749414(1),rs34197618(1),rs36109883(1),rs17598658(1),rs34961555(1),rs55706012(1),rs10484439(1),rs13220522(1),rs35162296(1),rs341074…	SIRT5
6	rs140054334	31587042	6.22e-13	rs1639106(1),rs73402240(1),rs116355443(1),rs11754824(1),rs10947220(1),rs11538264(1),rs7770976(1),rs10484558(1),rs143479464(1),rs928814(1),rs11758242(1),rs79515906(1),rs12212242(1),rs41267082(1),rs3869145(1),rs2734331(1),rs3911893(1)	SIRT5
6	rs76918333	32214777	9.03e-13	NONE	SIRT5
6	rs2269423	32145707	1.21e-12	rs1053924(1),rs1061808(1),rs2071287(1),rs2071277(1),rs3131290(1),rs3134932(1),rs429853(1),rs422951(1)	SIRT5
6	rs45600936	31916707	1.23e-12	rs9501159(1),rs17201403(1),rs9501160(1),rs9332704(1),rs45484591(1),rs182142262(1),rs114212545(1),rs150697472(1)	SIRT5
6	rs112243036	31380034	1.23e-12	rs111281598(1),rs73400361(1),rs112630608(1),rs112968142(1),rs12175489(1)	SIRT5
6	rs138234416	27992898	2.05e-12	rs71559054(1),rs67040724(1),rs149583087(1),rs67662114(1),rs13216117(1),rs36101351(1),rs28360499(1),rs156743(1),rs71537572(1),rs142965311(1),rs149990(1),rs149943(1),rs149949(1),rs202906(1),rs13200214(1),rs35949109(1),rs71559070(1),rs13197574(1),rs34166054(1),rs34662244(1),rs35952432(1),rs13203816(1),rs34588114(1),rs68188794(1),rs34371502(1),rs71559072(1),rs35345226(1),rs35749575(1),rs72846780(1),r…	SIRT5
6	rs3135340	32398872	3.03e-12	rs3129844(1),rs3129845(1),rs3135343(1),rs3129846(1),rs3129847(1),rs3135342(1),rs3129848(1),rs3129851(1),rs3129853(1),rs4988822(1),rs4988821(1),rs4988820(1),rs3129857(1),rs2395172(1),rs3129858(1),rs3135337(1),rs3135398(1),rs3129864(1),rs5000563(1),rs3135396(1),rs2395174(1),rs2395176(1),rs3129870(1),rs2395179(1),rs2395180(1),rs3129875(1),rs3129876(1),rs3129877(1),rs3129879(1),rs3129881(1)	SIRT5
6	rs6929355	30988926	5.01e-12	rs3218804(1),rs6926224(1),rs6926723(1),rs7770596(1),rs17189749(1),rs75930063(1),rs6940037(1),rs75480495(1),rs79792575(1),rs45627239(1),rs7747800(1),rs17196123(1)	SIRT5
6	rs41315816	31944851	1.08e-11	rs17207867(1)	SIRT5
6	rs9271364	32586787	1.13e-11	rs3104412(1),rs9271365(1),rs9271367(1),rs9271510(1),rs9271557(1)	SIRT5
6	rs9469220	32658310	2.67e-11	rs2858331(1)	SIRT5
6	rs67491322	25961352	4e-11	rs13191296(1),rs35436081(1),rs68006638(1),rs34493019(1),rs4236040(1),rs4712969(1),rs6902211(1),rs1892250(1),rs6456701(1),rs13213957(1),rs13200921(1),rs9467600(1),rs9467603(1),rs9467606(1),rs9467607(1),rs9467609(1),rs9467613(1),rs6939997(1),rs6940698(1),rs13201341(1),rs34351439(1),rs6913795(1),rs9467621(1),rs13211947(1),rs55912630(1),rs9467626(1),rs13198474(1),rs34043431(1),rs36014129(1),rs9467632…	SIRT5
6	rs693797	32204433	7.62e-11	rs404890(1),rs2849015(1),rs6913558(1),rs2395107(1),rs9267904(1),rs9267908(1),rs9267911(1),rs9267912(1)	SIRT5
6	rs9263832	31152541	1.01e-10	rs9263467(1),rs9263497(1),rs9263506(1),rs9263577(1),rs9263591(1),rs9263634(1),rs9263733(1),rs9263843(1),rs9263855(1),rs28742577(1),rs9263903(1),rs9263981(1),rs9263989(1),rs9263990(1),rs9263994(1),rs9264475(1),rs9266027(1),rs9266571(1),rs9266776(1),rs9266777(1),rs9266793(1),rs9266795(1),rs9266798(1),rs3915964(1),rs9266800(1),rs1051791(1),rs9266810(1),rs9266811(1),rs9266812(1),rs9266852(1),rs114215…	SIRT5
6	rs1150735	30045199	1.66e-10	rs2747467(1),rs1736905(1),rs2523764(1),rs1611683(1),rs2517671(1),rs2735075(1),rs259933(1),rs1245371(1),rs1150736(1)	SIRT5
6	rs9272298	32603812	2.28e-10	rs1064994(1),rs9272992(1),rs9273018(1),rs9273072(1),rs9273077(1),rs9273080(1)	SIRT5
6	rs2844620	31242151	2.78e-10	rs1634775(1),rs1634770(1)	SIRT5
6	rs62397687	32802009	3.01e-10	NONE	SIRT5
6	rs1043483	30893728	3.34e-10	rs885905(1),rs2532941(1)	SIRT5
6	rs1961135	29914706	3.95e-10	rs414215(1),rs396379(1),rs2524037(1),rs2517723(1),rs2517722(1),rs9260309(1),rs2517716(1),rs2517710(1),rs9260408(1),rs9260414(1),rs2517709(1),rs2517706(1),rs7747114(1),rs9260489(1),rs2975042(1),rs2916809(1)	SIRT5
6	rs12213612	31781957	4.45e-10	rs67497292(1),rs12206352(1),rs35226447(1)	SIRT5
6	rs9275844	32691026	6.9e-10	rs9276456(1),rs9276550(1),rs9276555(1),rs9276576(1),rs9276584(1),rs9276607(1)	SIRT5
6	rs2263321	31340908	7.2e-10	NONE	SIRT5
6	rs17178889	29778991	7.63e-10	rs116603789(1),rs12663334(1),rs17185104(1)	SIRT5
6	rs7766089	31249593	8.5e-10	rs3020583(1),rs3020581(1),rs2905714(1)	SIRT5
6	rs115194949	30993440	1.21e-09	NONE	SIRT5
6	rs4713466	31435869	1.34e-09	rs1793892(1),rs5027463(1),rs9267354(1),rs9267356(1),rs3828898(1),rs6916187(1),rs6916394(1),rs9267366(1),rs9267367(1),rs6916960(1),rs3828903(1),rs3828905(1),rs3828906(1),rs3828908(1),rs3828909(1),rs3828910(1),rs3828912(1)	SIRT5
6	rs3763317	32376788	1.39e-09	NONE	SIRT5
6	rs2523842	31029282	2.23e-09	rs192064582(1),rs2523892(1),rs2523879(1)	SIRT5
6	rs116283121	32685649	3.21e-09	rs6936157(1),rs115942114(1),rs115389955(1),rs115355381(1),rs146594639(1),rs6906624(1)	SIRT5
6	rs116416291	32968136	3.95e-09	rs17214290(1)	SIRT5
6	rs2854050	32185605	5.02e-09	rs206016(1),rs206015(1),rs2854051(1)	SIRT5
6	rs72492287	29841051	5.65e-09	rs12528253(1),rs7760172(1),rs77899164(1),rs17185784(1),rs72492285(1),rs28544296(1),rs28678129(1),rs115691105(1),rs72492288(1),rs74206461(1),rs114058671(1),rs74211750(1),rs201477120(1)	SIRT5
6	rs1967688	32340068	6.58e-09	NONE	SIRT5
6	rs2523655	31444604	6.92e-09	NONE	SIRT5
6	rs6933349	31002013	7.02e-09	rs11964623(1),rs707913(1),rs3130559(1)	SIRT5
6	rs113617295	30719481	7.48e-09	NONE	SIRT5
6	rs6928968	31404702	8.01e-09	rs56387817(1),rs73404212(1),rs66554119(1)	SIRT5
6	rs3134931	32190620	1.31e-08	NONE	SIRT5
6	rs2233959	31081065	1.63e-08	NONE	SIRT5
6	rs9296004	31933977	3.78e-08	NONE	SIRT5
6	rs2249741	31240712	4.02e-08	NONE	SIRT5
6	rs2255221	31431691	4.51e-08	NONE	SIRT5
17	rs2541012	7528624	1.55e-11	rs4511593(1),rs12939472(1),rs10438740(1),rs1142832(1),rs12942088(1),rs8066665(1),rs858526(1),rs111516403(1),rs1641550(1),rs1642772(1),rs1641547(1),rs858524(1),rs858523(1),rs2908809(1),rs2909417(1),rs858522(1)	SAT2
17	rs9913778	7533901	3.54e-10	rs9903150(1),rs11078700(1),rs13894(1)	SAT2
10	rs10883760	104419465	1.73e-10	rs10786674(1),rs17114641(1),rs10883731(1),rs2031604(1),rs11191323(1),rs12220810(1),rs10883735(1),rs11191337(1),rs7094188(1),rs10883740(1),rs729025(1),rs11191343(1),rs3824756(1),rs3934495(1),rs4919666(1),rs74558061(1),rs7086898(1),rs17114803(1),rs10786700(1),rs4917979(1),rs2298278(1),rs17114808(1),rs17114810(1),rs11818043(1),rs11191356(1),rs12573474(1),rs10883757(1),rs5011218(1),rs4146429(1),rs414…	ARL3
20	rs525339	3677014	1.01e-09	rs3746638(1),rs709012(1),rs673114(1),rs547658(1),rs4813635(1),rs488023(1),rs4813636(1),rs1018493(1),rs1018492(1),rs615355(1),rs4813637(1),rs6037651(1)	ARL3
2	rs11695042	175150072	4.08e-08	rs77998199(1),rs2044471(1)	OLA1
6	rs35201773	31603045	3.21e-26	rs1265084(1),rs1265083(1),rs1265161(1),rs885701(1),rs364786(1),rs1265184(1),rs1265183(1),rs1265182(1),rs1265180(1),rs1793899(1),rs1634706(1),rs1634703(1),rs1623026(1),rs1620471(1),rs1639106(1),rs1639114(1),rs62400295(1),rs2524085(1),rs2524229(1),rs1619716(1),rs62400386(1),rs116326416(1),rs1634777(1),rs1622406(1),rs62401893(1),rs115881826(1),rs74899816(1),rs115955570(1),rs114029601(1),rs112142209(…	SAP30
6	rs1150753	32059867	7.11e-26	rs3130632(1),rs2857595(1),rs3130070(1),rs3115664(1),rs3132450(1),rs3130623(1),rs3130624(1),rs2736157(1),rs3130627(1),rs3115663(1),rs11229(1),rs10885(1),rs3130628(1),rs3130047(1),rs3130048(1),rs3117583(1),rs3117582(1),rs3117581(1),rs3132449(1),rs3117580(1),rs3130618(1),rs3117579(1),rs9267531(1),rs9267539(1),rs9267544(1),rs9267549(1),rs3132443(1),rs3130484(1),rs3131379(1),rs3117574(1),rs3131378(1),…	SAP30
6	rs1794283	32666358	8.28e-26	rs424232(1),rs9268100(1),rs521828(1),rs4713552(1),rs9270600(1),rs3998182(1),rs9270611(1),rs9270618(1),rs9270621(1),rs9270623(1),rs9270651(1),rs9270652(1),rs9270653(1),rs9270654(1),rs9270657(1),rs9270658(1),rs9270659(1),rs9270660(1),rs9270661(1),rs9270662(1),rs9270663(1),rs9270665(1),rs4599680(1),rs9270667(1),rs2858875(1),rs590999(1),rs592362(1),rs3998183(1),rs9270772(1),rs2454137(1),rs9270868(1),…	SAP30
6	rs9501618	32339784	6.28e-23	rs149784468(1),rs148388130(1),rs1050862(1),rs114564020(1),rs115111668(1),rs9469093(1),rs16870005(1),rs141404914(1),rs16870056(1),rs9461739(1),rs73729220(1),rs116023803(1),rs11961777(1),rs6912701(1),rs150776104(1),rs80032720(1),rs6935999(1),rs116731373(1),rs6939787(1),rs116479312(1),rs116527642(1),rs563766769(1),rs571270084(1),rs116026620(1),rs28437824(1),rs35393041(1),rs79088280(1),rs147989487(1)…	SAP30
6	rs116198852	31393014	3.03e-21	rs12175489(1),rs9501109(1),rs55782725(1),rs55972801(1),rs55667453(1),rs58571037(1),rs60937396(1),rs55821717(1),rs111603963(1),rs116548149(1),rs73404234(1)	SAP30
6	rs2535316	31051941	1.04e-20	rs113617295(1),rs7772131(1),rs114372026(1),rs116009799(1),rs141578697(1),rs114599902(1),rs116223167(1),rs114133116(1),rs145227731(1),rs137859676(1),rs114059502(1),rs115700723(1),rs114341818(1),rs114597671(1),rs7757648(1),rs115360433(1),rs116535383(1),rs6933271(1),rs3218804(1),rs6926224(1),rs6926723(1),rs114524857(1),rs7770596(1),rs114466565(1),rs17189749(1),rs75930063(1),rs6940037(1),rs75480495(1…	SAP30
6	rs2734583	31505480	2.18e-20	rs2517546(1),rs3130574(1),rs3131920(1),rs3131788(1),rs3131794(1),rs3094671(1),rs3095311(1),rs3130544(1),rs2233980(1),rs2233956(1),rs3094222(1),rs3130976(1),rs3095300(1),rs3095298(1),rs3094220(1),rs3094216(1),rs3130985(1),rs3130557(1),rs9263708(1),rs3132541(1),rs3130562(1),rs3130564(1),rs3132568(1),rs3132566(1),rs3131010(1),rs7750641(1),rs3132510(1),rs1619179(1),rs1793894(1),rs2524098(1),rs2524097…	SAP30
6	rs3117121	32316615	9.11e-20	rs9267995(1),rs1076712(1),rs1474727(1),rs2273019(1),rs3129902(1),rs3117136(1),rs3132954(1),rs7383143(1),rs3117135(1),rs3117134(1),rs2395147(1),rs3117131(1),rs3117130(1),rs969893(1),rs969891(1),rs3117122(1),rs2076539(1),rs2076537(1),rs761189(1),rs761188(1)	SAP30
6	rs41315816	31944851	1.18e-19	rs401775(1),rs17207867(1)	SAP30
6	rs3129817	30342753	1.21e-18	rs1611579(1),rs2571384(1),rs1655905(1),rs1632878(1),rs369073(1),rs1632926(1),rs356971(1),rs3129012(1),rs259926(1),rs8321(1),rs9261290(1),rs2023473(1),rs2523989(1),rs2239529(1),rs2427749(1),rs2523988(1),rs2249099(1),rs2523987(1),rs2517598(1),rs2844793(1),rs2844792(1),rs2517597(1),rs2523986(1),rs2523985(1),rs2523984(1),rs2523983(1),rs2523982(1),rs2523981(1),rs2844791(1),rs1541269(1),rs2844789(1),rs…	SAP30
6	rs111281598	31367874	2.98e-18	rs73400361(1),rs112630608(1),rs112968142(1),rs112243036(1)	SAP30
6	rs76918333	32214777	3.26e-18	NONE	SAP30
6	rs3130977	31081989	1.39e-16	rs3095303(1),rs2233966(1),rs3130975(1),rs3130552(1),rs3130978(1),rs3130553(1),rs3130554(1),rs3130980(1),rs3094221(1),rs1042149(1),rs1042147(1),rs1042146(1),rs3094219(1),rs1042145(1),rs3094218(1),rs3094217(1),rs1042134(1),rs3095297(1),rs3132554(1),rs1042126(1),rs1062470(1),rs3094215(1),rs3130983(1),rs2239522(1),rs3094201(1),rs3095302(1),rs3094200(1),rs3094198(1),rs3095301(1),rs3131003(1),rs9263962…	SAP30
6	rs1634721	30977680	1.89e-15	rs1264326(1),rs1264325(1),rs1264324(1),rs1264322(1),rs886422(1),rs1049633(1),rs1264313(1),rs1264312(1),rs1264310(1),rs886420(1),rs1264308(1),rs1264304(1),rs3095153(1),rs3095152(1),rs3131921(1),rs3132581(1),rs3130782(1),rs3094086(1),rs3132580(1),rs3131934(1),rs3131783(1),rs3132579(1),rs1632855(1),rs1634718(1),rs1634726(1),rs1345230(1),rs1628680(1),rs1419664(1)	SAP30
6	rs9265906	31313602	1.97e-15	rs2853950(1),rs2524096(1),rs2249741(1),rs2844620(1),rs2853926(1),rs9264803(1),rs9264942(1),rs9265159(1),rs9265166(1),rs9265168(1),rs9265169(1),rs9265170(1),rs9265171(1),rs9265184(1),rs9265186(1),rs9265188(1),rs9265191(1),rs9265192(1),rs9265193(1),rs9265194(1),rs9265195(1),rs9265198(1),rs9265201(1),rs9265204(1),rs9265207(1),rs9265208(1),rs9265209(1),rs9265210(1),rs9265213(1),rs9265214(1),rs9265215…	SAP30
6	rs9270606	32564869	4.87e-15	rs9268895(1),rs9268896(1),rs9268897(1),rs9268898(1),rs9268899(1),rs9268917(1),rs9268918(1),rs9268919(1),rs9268920(1),rs5026741(1),rs6901903(1),rs116132127(1),rs115878723(1),rs76662624(1),rs66678933(1),rs66502326(1),rs114015220(1),rs72492319(1),rs72844118(1),rs9270481(1),rs9270485(1),rs9270504(1),rs9270505(1),rs9270529(1),rs9270530(1),rs9270533(1),rs9270535(1),rs9270549(1),rs9270550(1),rs9270555(1…	SAP30
6	rs1233385	29559238	8.67e-14	rs3129112(1),rs3130773(1),rs3130715(1),rs3129120(1),rs3130725(1),rs4947263(1),rs9257566(1),rs149404333(1),rs3116815(1),rs3130746(1),rs3129173(1),rs3116829(1),rs3116830(1),rs9257611(1),rs3130828(1),rs3130808(1),rs3117342(1),rs3117339(1),rs3117333(1),rs3117326(1),rs144447022(1),rs3130834(1),rs3117425(1),rs3117439(1),rs3117427(1),rs150254595(1),rs3129682(1),rs3117433(1),rs3130805(1),rs7745768(1),rs9…	SAP30
6	rs14365	31635710	1.54e-13	rs1077394(1),rs2293861(1),rs2075788(1),rs3828922(1),rs2075801(1)	SAP30
6	rs2844495	31483136	2.49e-13	rs2516435(1),rs2516515(1),rs2844502(1),rs2596534(1),rs2248251(1),rs2395488(1),rs2395489(1),rs2248351(1),rs2904777(1),rs2516425(1),rs2248459(1),rs2243429(1),rs2596536(1),rs2516424(1),rs2248613(1),rs2248617(1),rs2248709(1),rs2523649(1),rs7749255(1),rs2395037(1),rs5027463(1),rs5027461(1),rs9267354(1),rs9267356(1),rs3828898(1),rs6916187(1),rs6916394(1),rs9267366(1),rs9267367(1),rs6916960(1),rs3828903…	SAP30
6	rs4713177	28673998	6.36e-13	rs13197633(1),rs35001169(1),rs35656932(1),rs34243448(1),rs13204012(1),rs13205211(1),rs17720293(1),rs67998226(1),rs34878803(1),rs34396849(1),rs13211507(1),rs34691223(1),rs13207345(1),rs33932084(1),rs56189111(1),rs13191786(1),rs34950484(1),rs35072899(1),rs34661125(1),rs13190888(1),rs56075693(1),rs34218844(1),rs7752448(1),rs67340775(1),rs35030260(1),rs13217619(1),rs35016036(1),rs35744819(1),rs131988…	SAP30
6	rs3020582	31351522	8.1e-13	rs2524076(1),rs3094680(1),rs7766089(1),rs1634769(1),rs9265940(1),rs4992474(1),rs4992477(1),rs73728881(1),rs9266052(1),rs9266054(1),rs9266055(1),rs2523558(1),rs2523554(1),rs2853993(1),rs2844529(1),rs2428486(1),rs2596562(1),rs2596561(1),rs2428485(1),rs2395485(1),rs3128973(1),rs2523459(1),rs2428475(1),rs2256174(1),rs2256183(1),rs2516448(1)	SAP30
6	rs2395490	31458993	1.03e-12	NONE	SAP30
6	rs9267785	31924869	1.4e-12	rs2904774(1),rs9267430(1),rs9267432(1),rs9267442(1),rs9267478(1),rs9267517(1),rs9267661(1),rs4151659(1),rs9267786(1),rs9267795(1),rs9267796(1),rs9267797(1),rs9267799(1),rs57740770(1),rs12663951(1),rs2284180(1),rs9267808(1),rs9267835(1),rs9267836(1)	SAP30
6	rs9275518	32674700	1.51e-12	rs6926737(1),rs3763314(1),rs9268501(1),rs9268502(1),rs9268503(1),rs9268506(1),rs9268507(1),rs9268513(1),rs5007266(1),rs5007265(1),rs5007264(1),rs5007263(1),rs5007262(1),rs5007261(1),rs5007260(1),rs5007259(1),rs5007258(1),rs6906730(1),rs6911383(1),rs6932810(1),rs6932542(1),rs968154(1),rs9268518(1),rs9268519(1),rs9268520(1),rs6918317(1),rs2647071(1),rs28383310(1),rs9469220(1),rs2858320(1),rs9275515…	SAP30
6	rs138234416	27992898	1.94e-12	rs13195636(1),rs35848276(1),rs34965299(1),rs66785117(1),rs140365013(1),rs10484399(1),rs34105070(1),rs13202775(1),rs35715914(1),rs13212093(1),rs34038546(1),rs141342723(1),rs34543938(1),rs56405707(1),rs13210634(1),rs13215275(1),rs13217620(1),rs72845070(1),rs17749927(1),rs13192965(1),rs34409918(1),rs34432857(1),rs34064842(1),rs13212318(1),rs13202295(1),rs13202291(1),rs17750424(1),rs13193542(1),rs131…	SAP30
6	rs112367395	31349075	2.08e-12	rs11753208(1),rs2395474(1),rs3997995(1),rs62396269(1),rs2394989(1),rs17193122(1),rs4713461(1),rs73398306(1)	SAP30
6	rs3104406	32682443	2.34e-12	NONE	SAP30
6	rs148242149	32426019	3.21e-12	rs75057504(1)	SAP30
6	rs3828879	31379391	4.78e-12	NONE	SAP30
6	rs2507976	31351887	1.53e-11	rs2844535(1)	SAP30
6	rs1003879	32299592	2.93e-11	rs2050190(1)	SAP30
6	rs3129857	32399785	3.42e-11	rs3129844(1),rs3129845(1),rs3135343(1),rs3129846(1),rs3129847(1),rs3135342(1),rs3129848(1),rs3129851(1),rs3129853(1),rs3135340(1),rs4988822(1),rs4988821(1),rs4988820(1),rs2395172(1),rs3129858(1),rs3135337(1),rs3135398(1),rs3129864(1),rs5000563(1),rs3135396(1),rs2395174(1),rs2395176(1),rs3129870(1),rs2395179(1),rs2395180(1),rs3129875(1),rs3129876(1),rs3129877(1),rs3129879(1),rs3129881(1)	SAP30
6	rs2244026	31347550	3.54e-11	rs2523491(1),rs2244027(1),rs2507978(1),rs2255221(1),rs2263318(1)	SAP30
6	rs150697472	32008923	4.29e-11	rs56119517(1),rs9461728(1),rs9501158(1),rs9501159(1),rs9469068(1),rs56192194(1),rs17201403(1),rs9332704(1),rs45600936(1),rs45484591(1),rs182142262(1),rs114212545(1)	SAP30
6	rs67859638	27357978	5.18e-11	rs12176087(1),rs74689501(1),rs58060922(1),rs71206067(1),rs71557378(1),rs374577630(1),rs80264589(1),rs35173303(1),rs66975207(1),rs35869525(1),rs34816374(1),rs34546498(1),rs34864993(1),rs13215879(1),rs56874662(1),rs36022097(1),rs35212793(1),rs13217285(1),rs13191326(1),rs35526527(1),rs67092078(1),rs55834529(1),rs66462181(1),rs35768595(1),rs35565446(1),rs56862318(1),rs13219354(1),rs72839445(1),rs1320…	SAP30
6	rs73412964	32838528	5.58e-11	rs60507022(1),rs11540142(1),rs73412911(1),rs55865470(1),rs1057149(1),rs111511638(1),rs17213826(1),rs17220220(1),rs16871027(1),rs41550019(1),rs56020058(1),rs56016827(1),rs17220241(1),rs73412927(1),rs11969467(1),rs56672687(1),rs111507231(1),rs59265446(1),rs4947354(1),rs4947355(1),rs10214759(1),rs10214510(1)	SAP30
6	rs55706012	26266311	1.03e-10	rs6902211(1),rs1892250(1),rs6456701(1),rs1954598(1),rs13213957(1),rs9467606(1),rs9467609(1),rs13201341(1),rs13211947(1),rs55912630(1),rs13198474(1),rs34043431(1),rs36014129(1),rs17526722(1),rs3884025(1),rs13202592(1),rs67491322(1),rs17587226(1),rs13212534(1),rs17528178(1),rs13202688(1),rs13191445(1),rs41266779(1),rs13210041(1),rs35506517(1),rs35050608(1),rs34888489(1),rs34197618(1),rs36109883(1),…	SAP30
6	rs2242656	31614102	2.18e-10	rs2395047(1)	SAP30
6	rs241429	32803840	2.41e-10	NONE	SAP30
6	rs17185104	29758960	2.47e-10	rs116603789(1),rs17178889(1)	SAP30
6	rs2844545	31345229	2.7e-10	rs2853985(1),rs2853983(1),rs2844562(1),rs2263322(1),rs2395477(1),rs2523641(1),rs2844549(1),rs2844546(1),rs2442744(1),rs2507984(1),rs14597(1)	SAP30
6	rs3130396	30223490	3.15e-10	rs2844747(1)	SAP30
6	rs3749946	31448862	3.53e-10	NONE	SAP30
6	rs553108	31840455	4.81e-10	rs614008(1)	SAP30
6	rs9266074	31319733	5.32e-10	NONE	SAP30
6	rs55989995	30333380	7.29e-10	rs72844609(1),rs111900590(1),rs112764132(1),rs17839997(1),rs112352548(1),rs116444887(1),rs56171231(1),rs115937691(1),rs7771988(1),rs112914356(1),rs7759025(1),rs7738673(1),rs72849728(1),rs72841305(1),rs61122953(1),rs72841312(1),rs55848979(1),rs114256366(1),rs59632867(1),rs55808125(1),rs56101422(1)	SAP30
6	rs77114005	32594342	9.39e-10	NONE	SAP30
6	rs55664827	26824920	1.29e-09	rs371152854(1),rs374593247(1),rs190945449(1),rs57440165(1),rs77666565(1)	SAP30
6	rs3129960	32300809	2.54e-09	rs6913182(1),rs9268103(1),rs9268148(1),rs9268149(1),rs9268155(1),rs9268205(1),rs9268234(1),rs7451361(1),rs3132958(1),rs3129947(1),rs3132959(1),rs3129900(1),rs3117138(1),rs3132943(1),rs2022531(1),rs3129903(1),rs3129904(1),rs7383144(1),rs9268268(1),rs3117132(1),rs3132964(1),rs3117129(1),rs3117128(1),rs3117127(1),rs910049(1),rs3117126(1),rs3117125(1),rs3117123(1),rs3117119(1),rs3117118(1),rs3132963(…	SAP30
6	rs2252937	31461613	3.15e-09	NONE	SAP30
6	rs9271365	32586794	4.64e-09	rs28752534(1),rs13191810(1)	SAP30
6	rs1793892	31221351	5.2e-09	rs4713466(1)	SAP30
6	rs1265099	31105413	5.24e-09	NONE	SAP30
6	rs68006638	25710571	5.49e-09	rs13191296(1),rs35436081(1),rs34493019(1),rs4236040(1),rs4712969(1)	SAP30
6	rs6920760	30874797	7.33e-09	NONE	SAP30
6	rs9264764	31249398	8.28e-09	rs2253487(1),rs2853941(1),rs9264765(1)	SAP30
6	rs3130569	31102955	9.39e-09	rs3130570(1),rs3094668(1),rs3094667(1),rs3132563(1),rs3132561(1),rs3094664(1)	SAP30
6	rs62397687	32802009	9.79e-09	NONE	SAP30
6	rs3763317	32376788	1.03e-08	NONE	SAP30
6	rs3134931	32190620	1.11e-08	NONE	SAP30
6	rs9269017	32436783	1.52e-08	NONE	SAP30
6	rs2517473	31077239	1.59e-08	NONE	SAP30
6	rs9266800	31370147	1.92e-08	rs9263577(1),rs9263591(1),rs9263634(1),rs9263832(1),rs9263843(1),rs9264475(1),rs9266810(1)	SAP30
6	rs3094626	30323623	1.94e-08	NONE	SAP30
6	rs2854051	32184050	2.07e-08	rs2854050(1)	SAP30
6	rs2524084	31241639	2.09e-08	NONE	SAP30
6	rs3131875	29666111	3.07e-08	rs3131848(1),rs6902607(1),rs2907898(1),rs3115628(1)	SAP30
6	rs2523461	31364776	3.43e-08	NONE	SAP30
6	rs116283121	32685649	3.78e-08	rs115389955(1),rs115355381(1),rs146594639(1)	SAP30
6	rs6915823	30073430	3.87e-08	NONE	SAP30
6	rs28367848	31309066	4.07e-08	NONE	SAP30
7	rs118134876	11500372	8.18e-21	rs7807165(1),rs7794215(1),rs73282902(1),rs73284705(1),rs10224154(1),rs17164600(1),rs7803385(1),rs12055997(1),rs11979605(1)	NR3C2
7	rs40244	11490005	5.22e-09	rs7810265(1),rs10225132(1),rs7455797(1)	NR3C2
6	rs2071295	32038700	5.76e-54	rs2844479(1),rs2051552(1),rs2259571(1),rs3091280(1),rs2260000(1),rs2261033(1),rs755714(1),rs805297(1),rs707919(1),rs707939(1),rs707930(1),rs2075800(1),rs494620(1),rs3132442(1),rs3130482(1),rs553108(1),rs614549(1),rs504653(1),rs614008(1),rs527254(1),rs2844458(1),rs34929649(1),rs3130680(1),rs2243873(1),rs7887(1),rs2844452(1),rs2734335(1),rs3020644(1),rs2293751(1),rs4151657(1),rs2072633(1),rs2072632…	MDM4
6	rs389883	31947460	2.01e-37	rs3099843(1),rs3099844(1),rs3130908(1),rs3130909(1),rs3131642(1),rs3132470(1),rs3094011(1),rs3094010(1),rs3130923(1),rs3094005(1),rs3095233(1),rs3130616(1),rs2734583(1),rs9267488(1),rs1800628(1),rs3130063(1),rs2857700(1),rs2857609(1),rs2857600(1),rs2736177(1),rs3130068(1),rs3132450(1),rs3130625(1),rs3130050(1),rs3115669(1),rs3117582(1),rs3117581(1),rs3132449(1),rs3117578(1),rs9267531(1),rs3131377…	MDM4
6	rs9275109	32649676	1.4e-30	rs3117097(1),rs3129953(1),rs1980493(1),rs2395158(1),rs3129963(1),rs3129970(1),rs2006174(1),rs6930571(1),rs9268530(1),rs9268531(1),rs9268532(1),rs9268534(1),rs6908065(1),rs6908056(1),rs6930933(1),rs3135382(1),rs2001098(1),rs2001097(1),rs2395159(1),rs3135381(1),rs2227138(1),rs3135380(1),rs3135379(1),rs3135378(1),rs3135376(1),rs3135375(1),rs3135374(1),rs3135373(1),rs3135372(1),rs2187820(1),rs2157336…	MDM4
6	rs4713515	32240875	7.48e-26	rs454748(1),rs9267956(1),rs440169(1),rs450124(1),rs547153(1),rs693294(1),rs9267958(1),rs563412(1),rs405875(1),rs410283(1),rs2515892(1),rs400139(1),rs399897(1),rs2894239(1),rs2395110(1),rs2395111(1),rs3115575(1),rs6457508(1),rs6457510(1),rs9267971(1),rs3130311(1),rs3130312(1),rs3130313(1),rs2894240(1),rs3115573(1),rs3096701(1),rs3130315(1),rs9267996(1),rs3130319(1),rs9268000(1),rs9268035(1),rs9268…	MDM4
6	rs3020582	31351522	4.97e-24	rs3095153(1),rs3095152(1),rs3132581(1),rs3094086(1),rs3132580(1),rs3130574(1),rs3131920(1),rs3130544(1),rs3132510(1),rs9501519(1),rs9501352(1),rs9501353(1),rs9501520(1),rs9501521(1),rs28744251(1),rs17197630(1),rs17191293(1),rs17197637(1),rs17191321(1),rs17191328(1),rs17197665(1),rs17197679(1),rs9501089(1),rs2853951(1),rs2524098(1),rs2524097(1),rs2524093(1),rs2524092(1),rs2524091(1),rs6900444(1),r…	MDM4
6	rs6932167	32613026	9.14e-24	rs3134942(1),rs3131296(1),rs8192589(1),rs3134796(1),rs3117106(1),rs9268469(1),rs2040406(1),rs3021302(1),rs9273504(1),rs9273902(1),rs9274514(1),rs3891176(1),rs3891175(1),rs4988889(1),rs4988888(1),rs9274623(1),rs2395231(1),rs1794282(1),rs3957147(1),rs9276731(1),rs1054684(1),rs60045856(1),rs114595701(1),rs45506201(1),rs116827595(1),rs56098412(1)	MDM4
6	rs2077491	31606376	3.85e-22	rs2844477(1),rs2736178(1),rs3135044(1),rs2736171(1),rs2077492(1),rs1077393(1),rs1052486(1),rs2395047(1),rs2242656(1),rs805294(1),rs805306(1),rs707916(1),rs805304(1),rs3130486(1),rs707938(1),rs2763979(1)	MDM4
6	rs415929	32189032	4.8e-22	rs3096698(1),rs1061808(1),rs436388(1),rs431722(1),rs520803(1),rs520692(1),rs520688(1)	MDM4
6	rs377763	32199144	7.82e-21	rs3130349(1),rs3134940(1),rs3131300(1),rs3134605(1),rs3096692(1),rs3134925(1),rs3134924(1),rs3130303(1),rs6901158(1),rs9267920(1)	MDM4
6	rs3094604	31434111	2.21e-20	rs3132579(1),rs1632855(1),rs1634721(1),rs1634726(1),rs1345230(1),rs1628680(1),rs1419664(1),rs2517546(1),rs3131788(1),rs3131794(1),rs3094671(1),rs3095311(1),rs2233980(1),rs2233956(1),rs3094222(1),rs3130976(1),rs3095300(1),rs3095298(1),rs3094220(1),rs3094216(1),rs3130985(1),rs3130557(1),rs9263708(1),rs3132541(1),rs3130562(1),rs3132566(1),rs3131010(1),rs7750641(1),rs1619179(1),rs1793894(1),rs1049709…	MDM4
6	rs1150755	32038550	1.85e-19	rs367364(1),rs394439(1),rs369637(1),rs1265889(1),rs1150754(1)	MDM4
6	rs409715	32195723	1.5e-18	rs8192564(1),rs112496097(1),rs17201826(1),rs365053(1),rs378088(1),rs10755667(1),rs396001(1),rs3132948(1),rs436845(1),rs440261(1),rs518102(1),rs2856432(1),rs493406(1),rs389713(1),rs389703(1),rs3130298(1),rs6914482(1),rs6918601(1),rs12178917(1),rs41315395(1),rs7738491(1),rs6457504(1),rs504993(1),rs505731(1),rs3130299(1),rs2395109(1),rs3130302(1),rs6906128(1)	MDM4
6	rs9274695	32636997	2.58e-18	rs9268528(1),rs9268542(1),rs9268544(1),rs9268545(1),rs9268556(1),rs9268568(1),rs2157332(1),rs2187818(1),rs9268578(1),rs9268579(1),rs9268582(1),rs9268583(1),rs9268585(1),rs9268589(1),rs7774047(1),rs4348358(1),rs9268605(1),rs9268606(1),rs9268607(1),rs9268608(1),rs9268609(1),rs9268610(1),rs1987305(1),rs960736(1),rs7753264(1),rs7773756(1),rs9268613(1),rs9268615(1),rs9268657(1),rs9268763(1),rs28366270…	MDM4
6	rs1694114	32651978	1.51e-17	rs34297496(1),rs35744187(1),rs17212223(1),rs28772303(1),rs12177980(1),rs12205165(1),rs12205281(1),rs13214711(1),rs28663585(1),rs28754557(1),rs28523718(1),rs28709190(1),rs28772316(1),rs28772317(1),rs28772318(1),rs9469224(1),rs9469232(1),rs9461799(1),rs9469245(1),rs9469246(1),rs2859065(1),rs2859064(1),rs13206011(1),rs2859062(1),rs2858892(1),rs2858889(1),rs2859055(1),rs2859125(1),rs2859112(1),rs2859…	MDM4
6	rs9296042	32736005	4.83e-17	rs3998154(1),rs13195585(1),rs13195319(1),rs28380312(1),rs28772312(1),rs28772313(1),rs28616273(1),rs28772314(1),rs28772315(1),rs9469227(1),rs9469228(1),rs9275698(1),rs9275710(1),rs9275758(1),rs9275762(1),rs9469240(1),rs9461800(1),rs9275845(1),rs2395241(1),rs763024(1),rs9275950(1),rs2858888(1),rs9276057(1),rs2859124(1),rs2859122(1),rs9276116(1),rs9276150(1),rs7747423(1),rs7751856(1),rs9469257(1),rs…	MDM4
6	rs652888	31851234	9.59e-17	rs3130048(1),rs204999(1),rs3134951(1),rs3134949(1),rs9267815(1),rs9267816(1),rs3096697(1),rs3130347(1),rs3130348(1),rs3130284(1),rs3134947(1),rs3134944(1)	MDM4
6	rs9276456	32715943	7.19e-16	rs9275655(1),rs9275657(1),rs9275660(1),rs9275661(1),rs9275666(1),rs9275667(1),rs9275669(1),rs9275674(1),rs9275680(1),rs9275682(1),rs9275686(1),rs9275690(1),rs9275696(1),rs9275699(1),rs9275702(1),rs9275709(1),rs9275723(1),rs9275731(1),rs9275735(1),rs9275738(1),rs9275764(1),rs9275769(1),rs9275770(1),rs9275792(1),rs9275829(1),rs9275844(1),rs9275848(1),rs9275858(1),rs763026(1),rs763025(1),rs9275911(1…	MDM4
6	rs2516491	31485101	1.66e-15	NONE	MDM4
6	rs1480380	32913246	7.04e-15	rs75301392(1),rs73396802(1),rs57651384(1),rs9276931(1),rs58173627(1),rs9276933(1),rs59576053(1),rs73409631(1),rs76088152(1),rs73409636(1),rs73409643(1),rs111234931(1),rs113070636(1),rs112935194(1),rs57331574(1),rs113913737(1),rs73409691(1)	MDM4
6	rs9268693	32416826	1.06e-14	rs3129844(1),rs3129845(1),rs3135343(1),rs3129846(1),rs3129847(1),rs3135342(1),rs3129848(1),rs3129851(1),rs3129853(1),rs3135340(1),rs4988822(1),rs4988821(1),rs4988820(1),rs3129857(1),rs2395172(1),rs3129858(1),rs3135337(1),rs3135398(1),rs3129864(1),rs5000563(1),rs3135396(1),rs2395174(1),rs2395176(1),rs3129870(1),rs2395179(1),rs2395180(1),rs3129875(1),rs3129876(1),rs3129877(1),rs3129878(1),rs3129879…	MDM4
6	rs2855812	31472720	1.07e-14	rs7749255(1),rs2395037(1),rs2844498(1),rs2246626(1)	MDM4
6	rs17202724	32397989	3.57e-14	rs13194642(1),rs13214722(1),rs9357138(1),rs41292458(1),rs28986322(1),rs28986326(1),rs17577980(1),rs17208811(1),rs17208888(1),rs111664049(1),rs112162078(1),rs9268628(1),rs41270488(1),rs112336504(1),rs111255178(1),rs41291798(1),rs41291802(1),rs17202899(1),rs9461776(1),rs9461778(1),rs9461780(1),rs112333615(1),rs2040408(1),rs2040407(1),rs9469199(1),rs9469200(1),rs73405471(1),rs36213483(1),rs9461787(1)	MDM4
6	rs6462	32006597	7.55e-14	rs750332(1),rs760293(1),rs2844464(1)	MDM4
6	rs367398	32191730	1.53e-13	NONE	MDM4
6	rs28371349	32681928	3.57e-13	rs2647085(1),rs9391743(1),rs9404996(1),rs9501184(1),rs9391744(1),rs28371345(1),rs9391745(1),rs9404997(1),rs28371346(1),rs28371347(1),rs28371348(1),rs17581425(1),rs17219288(1),rs17219295(1),rs17219302(1),rs17219309(1),rs7745656(1),rs2647087(1),rs2858333(1),rs2647088(1),rs2647089(1),rs6935723(1),rs3104403(1),rs3997848(1),rs3997849(1),rs3104406(1)	MDM4
6	rs3129817	30342753	3.76e-13	rs1611579(1),rs8321(1),rs9261290(1),rs2023473(1),rs1541269(1),rs2844789(1),rs1970(1),rs1573296(1),rs2157678(1),rs2523729(1),rs11158(1),rs2106072(1),rs2517617(1),rs2517609(1),rs2523712(1),rs2844777(1),rs3129830(1),rs3094069(1),rs3094066(1),rs3130380(1),rs3094064(1),rs3094067(1),rs3130355(1),rs3132649(1),rs3094061(1),rs3130374(1),rs3094627(1),rs3130375(1),rs3130376(1),rs3094060(1),rs3130377(1),rs30…	MDM4
6	rs4713570	32626040	4.51e-13	rs4367411(1),rs646984(1),rs647035(1),rs536810(1),rs535852(1)	MDM4
6	rs2844495	31483136	6.16e-13	rs2248462(1),rs2516514(1),rs2516513(1),rs2516511(1),rs2516422(1),rs2523648(1),rs2516509(1),rs2923002(1),rs2905753(1),rs2523705(1),rs2905746(1),rs2516503(1),rs2523703(1),rs2523702(1),rs5027463(1),rs5027461(1),rs9267354(1),rs9267356(1),rs3828898(1),rs6916187(1),rs6916394(1),rs9267366(1),rs9267367(1),rs6916960(1),rs3828903(1),rs3828905(1),rs3828906(1),rs3828908(1),rs3828909(1),rs3828910(1),rs3828912…	MDM4
6	rs1264312	30872982	3.02e-12	rs1264326(1),rs1264325(1),rs1264324(1),rs1264322(1),rs886422(1),rs1049633(1),rs1264313(1),rs1264310(1),rs886420(1),rs1264308(1),rs1264304(1),rs3131921(1),rs3131934(1),rs3131783(1),rs2532923(1),rs3095089(1)	MDM4
6	rs28534491	32526396	1.94e-11	rs3129900(1),rs3117125(1),rs3117119(1),rs3132963(1),rs3129934(1),rs2076534(1),rs115003145(1),rs62405593(1),rs71536517(1),rs61615404(1),rs68176300(1),rs35083819(1),rs9269438(1),rs9269467(1),rs9269626(1),rs9269640(1),rs9270656(1),rs4329147(1),rs9270715(1),rs9270815(1),rs9270917(1),rs9270923(1),rs9270928(1),rs9270980(1),rs9270984(1),rs9270986(1),rs9270994(1),rs9270997(1),rs9271055(1),rs9271056(1),rs…	MDM4
6	rs3132554	31084163	2.97e-11	rs3130977(1),rs3130552(1),rs3094221(1),rs1042149(1),rs1042147(1),rs1042146(1),rs3094219(1),rs1042145(1),rs3094218(1),rs3094217(1),rs1042134(1),rs1042126(1),rs3094215(1),rs3130983(1),rs2844620(1),rs9380237(1),rs2596521(1)	MDM4
6	rs4260781	31312437	5.23e-11	rs28752872(1),rs28752873(1),rs28752874(1),rs28752898(1),rs28752899(1),rs28752901(1),rs28752902(1),rs28752903(1),rs28752904(1),rs28752905(1),rs28752920(1),rs28752921(1),rs28752922(1),rs28752923(1),rs28752925(1),rs28752926(1),rs28752927(1),rs28752929(1),rs28752931(1),rs28752932(1),rs28752933(1),rs28752934(1),rs28752935(1),rs28752937(1),rs28752938(1),rs28752939(1),rs28367792(1),rs28752940(1),rs28752…	MDM4
6	rs144251373	32088475	2.16e-10	NONE	MDM4
6	rs9276710	32757102	3.14e-10	rs4947350(1),rs6912056(1),rs62397687(1)	MDM4
6	rs1235162	29537224	4.56e-10	rs3129120(1),rs4947263(1),rs149404333(1),rs3116829(1),rs9257611(1),rs3130828(1),rs3130808(1),rs3117342(1),rs3117333(1),rs9257809(1),rs442694(1),rs1535039(1),rs2523443(1),rs2746150(1),rs1234844(1),rs1233488(1),rs2523431(1),rs404240(1),rs413670(1),rs1233385(1)	MDM4
6	rs2395471	31240692	7.43e-10	rs2249741(1),rs2248372(1)	MDM4
6	rs1053924	32120715	7.78e-10	NONE	MDM4
6	rs2763977	31786963	1.06e-09	rs707974(1),rs1266071(1)	MDM4
6	rs543928	32285248	2.05e-09	NONE	MDM4
6	rs9275602	32682812	2.3e-09	NONE	MDM4
6	rs9266059	31319222	2.31e-09	NONE	MDM4
6	rs9267785	31924869	2.37e-09	rs2904774(1),rs9267432(1),rs9267478(1),rs9267482(1),rs9267489(1),rs9267494(1),rs7762619(1),rs9267517(1),rs4151659(1),rs9267786(1),rs9267795(1),rs9267796(1),rs9267797(1),rs9267808(1),rs9267836(1),rs379464(1),rs2854048(1)	MDM4
6	rs9267655	31841055	2.77e-09	NONE	MDM4
6	rs9271435	32588069	3.79e-09	rs554350950(1),rs17191234(1),rs28366339(1),rs28366340(1),rs28366354(1),rs28366355(1),rs28366359(1),rs9271456(1),rs9271458(1)	MDM4
6	rs2239705	31513402	6.87e-09	NONE	MDM4
6	rs76739100	32171538	1.06e-08	NONE	MDM4
6	rs3135364	32389545	1.14e-08	NONE	MDM4
6	rs543131	32285325	1.16e-08	rs3115562(1),rs3132933(1),rs1559870(1),rs1559871(1),rs2222988(1),rs6902465(1),rs493136(1),rs503042(1),rs500279(1),rs496360(1),rs536693(1),rs1265755(1),rs9268267(1),rs1265761(1),rs9268351(1)	MDM4
6	rs9266812	31380774	1.78e-08	rs9266811(1),rs9266852(1),rs114215437(1),rs114281305(1)	MDM4
6	rs2517602	30190040	2.03e-08	NONE	MDM4
6	rs28752527	32584928	2.43e-08	rs28383230(1),rs28383231(1),rs28383233(1),rs28383236(1),rs28383241(1),rs28383242(1),rs685244(1)	MDM4
3	rs736408	52835354	2.17e-28	rs9311474(1),rs3844291(1),rs3852063(1),rs3852064(1),rs1546737(1),rs13094687(1),rs2272088(1),rs648514(1),rs731831(1),rs1010552(1),rs1010553(1),rs11130306(1),rs9853056(1),rs4434138(1),rs13303(1),rs13621(1),rs11711421(1),rs4687624(1),rs4687625(1),rs6778735(1),rs4282054(1),rs7636227(1),rs12489732(1),rs7614981(1),rs12489828(1),rs28661185(1),rs66782572(1),rs7639267(1),rs4687626(1),rs7638808(1),rs644552…	RBL2
3	rs187084	52261031	1.67e-12	rs352157(1),rs352167(1),rs352166(1),rs352165(1),rs352162(1),rs353547(1),rs610060(1),rs57630131(1),rs7618915(1),rs11717383(1),rs1060330(1),rs7614727(1),rs7629072(1),rs59565798(1),rs57615517(1),rs34228726(1),rs2276834(1)	RBL2
3	rs62253561	52875772	1.51e-10	rs35386691(1),rs1231194(1),rs62255418(1),rs62255892(1),rs62255930(1),rs77321042(1)	RBL2
6	rs2071295	32038700	4.33e-170	rs2844479(1),rs2051552(1),rs2259571(1),rs3091280(1),rs2260000(1),rs2261033(1),rs755714(1),rs805297(1),rs707919(1),rs707939(1),rs707930(1),rs2075800(1),rs494620(1),rs3132442(1),rs3130482(1),rs553108(1),rs614549(1),rs504653(1),rs614008(1),rs527254(1),rs2844458(1),rs34929649(1),rs3130680(1),rs2243873(1),rs7887(1),rs2844452(1),rs2734335(1),rs3020644(1),rs2293751(1),rs4151657(1),rs2072633(1),rs2072632…	IL36A
6	rs537160	31916400	1.34e-83	rs3130477(1),rs3132089(1),rs3099839(1),rs3130907(1),rs3128986(1),rs3094013(1),rs2518028(1),rs3130908(1),rs3130909(1),rs3130923(1),rs3094005(1),rs3095233(1),rs3130616(1),rs2734583(1),rs9267488(1),rs1800628(1),rs3130063(1),rs2857609(1),rs2857600(1),rs2736177(1),rs3130068(1),rs3132450(1),rs3130625(1),rs750332(1),rs760293(1),rs2844464(1),rs3130050(1),rs3115669(1),rs3117582(1),rs3117581(1),rs3132449(1…	IL36A
6	rs3130627	31600851	1.1e-72	rs3130562(1),rs3132566(1),rs3131010(1),rs130079(1),rs1265071(1),rs3094662(1),rs130076(1),rs130065(1),rs1150765(1),rs7750641(1),rs1062630(1),rs1265159(1),rs3130457(1),rs3130508(1),rs1265177(1),rs3132510(1),rs1619179(1),rs3132506(1),rs3132505(1),rs3134785(1),rs3130949(1),rs2394886(1),rs1793894(1),rs3130530(1),rs2394894(1),rs2394895(1),rs3134762(1),rs3130424(1),rs7748141(1),rs9265645(1),rs4947307(1)…	IL36A
6	rs377763	32199144	1.8e-67	rs3130349(1),rs3134940(1),rs3131300(1),rs3134605(1),rs204991(1),rs204990(1),rs204989(1),rs3134942(1),rs3132935(1),rs3131296(1),rs3130291(1),rs3132947(1),rs8192589(1),rs715299(1),rs3134796(1),rs499606(1),rs3130297(1),rs438800(1),rs9267877(1),rs9267879(1),rs9267881(1),rs9267883(1),rs9267884(1),rs9267885(1),rs3096692(1),rs508445(1),rs9267901(1),rs3134925(1),rs3134924(1),rs3130303(1),rs6901158(1),rs9…	IL36A
6	rs3117137	32309911	2.06e-67	rs3134951(1),rs3134949(1),rs9267815(1),rs9267816(1),rs3096697(1),rs3130347(1),rs3130348(1),rs3130284(1),rs3134947(1),rs3134944(1),rs204995(1),rs204994(1),rs204993(1),rs204992(1),rs176095(1),rs693366(1),rs9267973(1),rs9267980(1),rs3132952(1),rs9267995(1),rs3130319(1),rs3130321(1),rs3132966(1),rs6457513(1),rs6457514(1),rs3130322(1),rs3115569(1),rs3115568(1),rs6908903(1),rs6908464(1),rs6931322(1),rs…	IL36A
6	rs6932167	32613026	1.43e-64	rs2040406(1),rs3891176(1),rs3891175(1),rs4988888(1),rs114595701(1),rs45506201(1),rs116827595(1),rs56098412(1)	IL36A
6	rs9275297	32663446	9.79e-61	rs9268568(1),rs2157332(1),rs2187818(1),rs3129844(1),rs9268578(1),rs3129845(1),rs3135343(1),rs9268579(1),rs3129846(1),rs3129847(1),rs3135342(1),rs9268582(1),rs3129848(1),rs9268583(1),rs9268585(1),rs3129851(1),rs9268589(1),rs7774047(1),rs3129853(1),rs3135340(1),rs4988822(1),rs4988821(1),rs4348358(1),rs4988820(1),rs4321864(1),rs3129857(1),rs9268605(1),rs2395172(1),rs9268606(1),rs3129858(1),rs9268607…	IL36A
6	rs2077491	31606376	2.08e-57	rs2284178(1),rs2844477(1),rs2736178(1),rs3135044(1),rs2736171(1),rs2077492(1),rs1077393(1),rs1052486(1),rs2395047(1),rs2242656(1),rs805262(1),rs385306(1),rs15574(1),rs1065356(1),rs805292(1),rs3130486(1),rs707938(1)	IL36A
6	rs3020582	31351522	3.22e-57	rs3095153(1),rs3095152(1),rs3132581(1),rs3094086(1),rs3132580(1),rs3130574(1),rs3131920(1),rs3130544(1),rs6921948(1),rs3887381(1),rs3998077(1),rs6930462(1),rs6930643(1),rs2894181(1),rs6936825(1),rs4410769(1),rs4457201(1),rs9501519(1),rs9501352(1),rs9501353(1),rs9501520(1),rs9501521(1),rs28744251(1),rs17197630(1),rs17191293(1),rs9263927(1),rs17197637(1),rs9263928(1),rs9263929(1),rs17191321(1),rs17…	IL36A
6	rs9348880	32296780	4.47e-57	rs13194642(1),rs13214722(1),rs9267951(1),rs454748(1),rs9267956(1),rs440169(1),rs450124(1),rs547153(1),rs693294(1),rs9267958(1),rs563412(1),rs405875(1),rs410283(1),rs2515892(1),rs400139(1),rs399897(1),rs3130309(1),rs2894239(1),rs2395110(1),rs2395111(1),rs3115575(1),rs6457508(1),rs6457510(1),rs9267971(1),rs9267972(1),rs3130311(1),rs3130312(1),rs3130313(1),rs2894240(1),rs3115573(1),rs3096701(1),rs93…	IL36A
6	rs415929	32189032	1.35e-50	rs3096698(1),rs1061808(1),rs2071287(1),rs2071277(1),rs3131291(1),rs3134799(1),rs3134797(1),rs436388(1),rs444472(1),rs394657(1),rs429853(1),rs431722(1),rs520803(1),rs520692(1),rs520688(1)	IL36A
6	rs9275570	32678199	3.35e-50	rs3129945(1),rs6918317(1),rs3135369(1),rs6937696(1),rs6937545(1),rs9268765(1),rs9268766(1),rs7754768(1),rs7775108(1),rs9268781(1),rs7755283(1),rs9268783(1),rs9268791(1),rs9268812(1),rs7763262(1),rs7743415(1),rs7744304(1),rs7769693(1),rs9268832(1),rs9268840(1),rs6940440(1),rs9268845(1),rs9268849(1),rs9268850(1),rs9268853(1),rs9268854(1),rs9268855(1),rs9268856(1),rs9268857(1),rs9268858(1),rs9268860…	IL36A
6	rs2596560	31355318	1.49e-45	rs1264322(1),rs886422(1),rs1049633(1),rs1264313(1),rs1264312(1),rs1264310(1),rs886420(1),rs1264308(1),rs1264304(1),rs3131921(1),rs1634721(1),rs1634726(1),rs1419664(1),rs2517546(1),rs3131788(1),rs3131794(1),rs3094671(1),rs3095311(1),rs2535296(1),rs2233980(1),rs2233956(1),rs3094222(1),rs3130976(1),rs3130985(1),rs3130557(1),rs3132541(1),rs1049709(1),rs2524086(1),rs2853949(1),rs2524078(1),rs2844614(1…	IL36A
6	rs2858884	32700083	6.59e-45	rs3998154(1),rs9275655(1),rs9275657(1),rs9275660(1),rs9275661(1),rs9275666(1),rs9275667(1),rs9275669(1),rs9275674(1),rs9275680(1),rs9275682(1),rs9275686(1),rs9275690(1),rs9275696(1),rs9275698(1),rs9275699(1),rs9275702(1),rs9275709(1),rs9275710(1),rs9275723(1),rs9275731(1),rs9275735(1),rs9275738(1),rs9275758(1),rs9275762(1),rs9275764(1),rs9275769(1),rs9275770(1),rs9275792(1),rs9275829(1),rs9275844…	IL36A
6	rs3095327	30699022	4.84e-42	rs885916(1),rs2844777(1),rs2844773(1),rs2844771(1),rs2188099(1),rs2844770(1),rs3129698(1),rs9261628(1),rs9261629(1),rs3129699(1),rs3130398(1),rs3130400(1),rs3094074(1),rs3094073(1),rs3130401(1),rs3132659(1),rs3130402(1),rs9261635(1),rs3132658(1),rs3094071(1),rs3130403(1),rs3130404(1),rs3094630(1),rs3129701(1),rs3129702(1),rs3094629(1),rs3132657(1),rs3129703(1),rs3132656(1),rs3132655(1),rs3130405(…	IL36A
6	rs204999	32109979	8.5e-41	rs443198(1)	IL36A
6	rs2516491	31485101	9.61e-41	rs3093988(1),rs2516482(1),rs1055384(1),rs3093975(1),rs9267515(1)	IL36A
6	rs9461780	32599061	2.26e-39	rs8192564(1),rs112496097(1),rs17201826(1),rs41292458(1),rs28986322(1),rs28986326(1),rs17577980(1),rs17208811(1),rs17208888(1),rs111664049(1),rs112162078(1),rs17202724(1),rs9268628(1),rs41270488(1),rs112336504(1),rs111255178(1),rs41291798(1),rs41291802(1),rs17202899(1),rs9461776(1),rs9461778(1),rs151212302(1),rs28383314(1),rs112333615(1),rs2040408(1),rs2040407(1),rs9469199(1),rs9469200(1),rs734054…	IL36A
6	rs409715	32195723	7.59e-38	rs8192565(1),rs365053(1),rs378088(1),rs10755667(1),rs396001(1),rs3132948(1),rs436845(1),rs440261(1),rs518102(1),rs2856432(1),rs493406(1),rs389713(1),rs389703(1),rs3130298(1),rs6936346(1),rs6914482(1),rs6918601(1),rs12178917(1),rs41315395(1),rs7738491(1),rs6457504(1),rs504993(1),rs505731(1),rs3130299(1),rs2395109(1),rs3130302(1),rs6924352(1),rs6906128(1)	IL36A
6	rs1480380	32913246	3.97e-37	rs75301392(1),rs73396802(1),rs57651384(1),rs9276931(1),rs58173627(1),rs9276933(1),rs59576053(1),rs73409631(1),rs76088152(1),rs73409636(1),rs73409643(1),rs111234931(1),rs113070636(1),rs6907291(1),rs9276942(1),rs9276943(1),rs112935194(1),rs57331574(1),rs113913737(1),rs73409691(1),rs116416291(1),rs17214290(1),rs112790520(1),rs115991849(1)	IL36A
6	rs9296042	32736005	5.57e-37	rs12177980(1),rs13195585(1),rs13195319(1),rs12205165(1),rs12205281(1),rs13214711(1),rs28663585(1),rs28754557(1),rs28523718(1),rs28709190(1),rs28380312(1),rs28772312(1),rs28772313(1),rs28616273(1),rs28772314(1),rs28772315(1),rs28772316(1),rs28772317(1),rs28772318(1),rs9469224(1),rs9469227(1),rs9469228(1),rs9469232(1),rs9461799(1),rs9469240(1),rs9461800(1),rs2395241(1),rs9469245(1),rs9469246(1),rs2…	IL36A
6	rs9273371	32626565	2.06e-32	rs2157333(1),rs732162(1),rs9269041(1)	IL36A
6	rs2442723	31320164	3.77e-32	rs2524084(1),rs9265159(1),rs9265166(1),rs9265168(1),rs9265169(1),rs9265170(1),rs9265171(1),rs9265198(1),rs9265201(1),rs9265207(1),rs9265208(1),rs9265209(1),rs9265210(1),rs9265213(1),rs9265214(1),rs9265215(1),rs9265216(1),rs9265218(1),rs9265220(1),rs9265221(1),rs9265222(1),rs9265224(1),rs9265227(1),rs9265228(1),rs9265229(1),rs9265230(1),rs9265233(1),rs9265234(1),rs9265235(1),rs9265236(1),rs9265237…	IL36A
6	rs2395183	32415788	2.76e-31	rs3135392(1),rs3129890(1),rs3135386(1),rs7762077(1),rs3129893(1),rs3129894(1),rs3129896(1),rs9268805(1),rs4601112(1),rs9269017(1),rs6901903(1),rs9269108(1),rs9269111(1)	IL36A
6	rs2517617	30161536	3.48e-31	rs3129189(1),rs3129092(1),rs3131889(1),rs3129084(1),rs9258068(1),rs9258077(1),rs3116799(1),rs3129046(1),rs3094731(1),rs3094730(1),rs3129036(1),rs3131864(1),rs3094725(1),rs3094724(1),rs1610588(1),rs1610589(1),rs1610742(1),rs1610744(1),rs885946(1),rs885945(1),rs1610601(1),rs1610638(1),rs1610639(1),rs9258375(1),rs9258381(1),rs2734988(1),rs2734986(1),rs2734985(1),rs2523762(1),rs2523761(1),rs2517870(1…	IL36A
6	rs2507997	31314781	1.39e-30	rs2535300(1),rs1265047(1),rs3130975(1),rs3130977(1),rs3130552(1),rs3130978(1),rs3130556(1),rs1265080(1),rs3130465(1),rs3132489(1),rs3134745(1),rs3130693(1),rs3132486(1),rs3132484(1),rs3132483(1),rs9265745(1),rs28752872(1),rs28752873(1),rs28752874(1),rs9265747(1),rs28752898(1),rs28752899(1),rs28752901(1),rs28752902(1),rs28752903(1),rs28752904(1),rs28752905(1),rs28752920(1),rs28752921(1),rs28752922…	IL36A
6	rs397081	32192617	1.76e-30	rs9267661(1),rs4151659(1),rs9267785(1),rs9267786(1),rs9267795(1),rs9267796(1),rs9267797(1),rs9267799(1),rs57740770(1),rs12663951(1),rs2284180(1),rs9267808(1),rs9267835(1),rs9267836(1),rs2854048(1),rs391755(1),rs9267866(1),rs443863(1),rs548330(1),rs549182(1),rs549270(1),rs526280(1),rs9267918(1),rs380911(1),rs1150762(1),rs1265788(1),rs9268211(1),rs9268233(1),rs2143603(1),rs9268255(1),rs9268651(1),r…	IL36A
6	rs9267655	31841055	3.02e-29	rs707926(1),rs480092(1),rs494718(1),rs574914(1),rs610265(1),rs612496(1),rs611572(1),rs1265941(1),rs6457457(1),rs17201466(1),rs492899(1),rs474534(1),rs183551570(1),rs11969759(1),rs3021090(1),rs10947230(1),rs12524664(1),rs7774197(1)	IL36A
6	rs707974	31629499	1.01e-28	rs3219190(1),rs2071596(1),rs6929796(1),rs45457097(1),rs17200733(1),rs140279115(1),rs150379130(1),rs35266973(1),rs17200816(1),rs1266071(1),rs2763977(1)	IL36A
6	rs144251373	32088475	3.12e-28	rs17207895(1),rs140013811(1),rs114620154(1),rs28986321(1)	IL36A
6	rs367398	32191730	9.5e-27	rs3830041(1),rs6902805(1),rs17208153(1),rs9296012(1),rs9378123(1),rs6901175(1)	IL36A
6	rs2395471	31240692	3.04e-26	rs111411820(1),rs12665166(1),rs2394897(1),rs3899471(1),rs12662550(1),rs12665531(1),rs2394904(1),rs2524096(1),rs2249741(1),rs2249742(1),rs12192256(1),rs2040748(1),rs6457372(1),rs6917363(1),rs9394050(1),rs28732107(1),rs9468937(1),rs3873388(1),rs28752783(1),rs28752785(1),rs28752786(1),rs28752787(1),rs28752788(1),rs28752789(1),rs28752790(1),rs28752794(1),rs28752796(1),rs28752797(1),rs9461693(1),rs800…	IL36A
6	rs1235162	29537224	7.19e-26	rs3131085(1),rs3129788(1),rs3129112(1),rs3130773(1),rs3130715(1),rs3129120(1),rs3129122(1),rs3130724(1),rs3130725(1),rs3129129(1),rs3129141(1),rs4947263(1),rs3129151(1),rs3129152(1),rs3130742(1),rs9257566(1),rs3129162(1),rs149404333(1),rs3116815(1),rs3130746(1),rs3129170(1),rs3129172(1),rs3129173(1),rs3130750(1),rs3116827(1),rs3116829(1),rs3116830(1),rs3129093(1),rs760804(1),rs6912280(1),rs925761…	IL36A
6	rs379464	32186348	7.67e-26	rs4151670(1),rs62404826(1),rs62404827(1),rs62404828(1),rs182953657(1),rs187862025(1),rs408359(1),rs184003(1),rs8192584(1),rs8192569(1)	IL36A
6	rs6462	32006597	1.25e-24	NONE	IL36A
6	rs2894381	32682228	6.79e-24	rs9391892(1),rs1794269(1),rs3104406(1)	IL36A
6	rs28360634	27332891	1.04e-23	rs71557353(1),rs57440165(1),rs71276077(1),rs77666565(1),rs9348734(1),rs12176087(1),rs74689501(1),rs58060922(1),rs71206067(1),rs71557378(1),rs9379945(1),rs374577630(1),rs80264589(1),rs35173303(1),rs9393777(1),rs66975207(1),rs35869525(1),rs34816374(1),rs34546498(1),rs34864993(1),rs13215879(1),rs56874662(1),rs36022097(1),rs35212793(1),rs13217285(1),rs35741362(1),rs72838268(1),rs12215241(1),rs1219047…	IL36A
6	rs34788973	27879200	6.27e-23	rs17763089(1),rs17695758(1),rs45509595(1),rs13199649(1),rs61742093(1),rs13218875(1),rs71559054(1),rs67040724(1),rs149583087(1),rs67662114(1),rs13216117(1),rs36101351(1),rs28360499(1),rs149901(1),rs156743(1),rs156744(1),rs149946(1),rs469228(1),rs469227(1),rs71537572(1),rs149968(1),rs149969(1),rs149970(1),rs142965311(1),rs149979(1),rs138234416(1),rs149983(1),rs149990(1),rs149943(1),rs156736(1),rs14…	IL36A
6	rs2097442	32422191	1.72e-22	rs241437(1)	IL36A
6	rs1694133	32637015	2.29e-22	rs3997848(1),rs3997849(1)	IL36A
6	rs13195401	26463574	3.53e-22	rs13196552(1),rs35116528(1),rs56294283(1),rs56195001(1),rs13203673(1),rs36012762(1),rs13212534(1),rs17528178(1),rs17587597(1),rs13202688(1),rs13192365(1),rs35528636(1),rs116201501(1),rs72834617(1),rs13214280(1),rs72834623(1),rs13191445(1),rs16891235(1),rs41266779(1),rs3734528(1),rs34391493(1),rs28360595(1),rs10484433(1),rs10484435(1),rs34791189(1),rs13210041(1),rs35367169(1),rs71557315(1),rs13195…	IL36A
6	rs3118361	28898287	3.8e-22	rs7765989(1),rs7766356(1),rs16894116(1),rs61289879(1),rs55690788(1),rs34676049(1),rs13191038(1),rs34724414(1),rs13193532(1),rs13194504(1),rs35128564(1),rs4486067(1),rs13202664(1),rs6910361(1),rs34953859(1),rs35044849(1),rs35243068(1),rs4713177(1),rs7775835(1),rs13217472(1),rs9393925(1),rs9393926(1),rs9393929(1),rs1311911(1),rs1233578(1),rs1233579(1),rs1233581(1),rs1233583(1),rs1233585(1),rs123358…	IL36A
6	rs2844495	31483136	3.87e-22	rs2516435(1),rs2516515(1),rs2844502(1),rs2596534(1),rs2248251(1),rs2395488(1),rs2395489(1),rs2248351(1),rs2248352(1),rs2904777(1),rs2516425(1),rs2248462(1),rs2243429(1),rs2516514(1),rs2516513(1),rs2516511(1),rs2516422(1),rs2523649(1),rs2523648(1),rs2516509(1),rs2923002(1),rs2905753(1),rs2523705(1),rs2905746(1),rs2516503(1),rs2523703(1),rs2523702(1),rs2507964(1),rs2428499(1),rs2428498(1),rs2507963…	IL36A
6	rs2050189	32339647	3.98e-22	NONE	IL36A
6	rs9267489	31517088	1.58e-21	rs9262643(1),rs9262652(1),rs9263467(1),rs9263490(1),rs9263497(1),rs9263506(1),rs9263577(1),rs9263591(1),rs2233975(1),rs9263634(1),rs28742574(1),rs9264475(1),rs9266027(1),rs9266340(1),rs9266417(1),rs9266515(1),rs9266571(1),rs9266728(1),rs6903496(1),rs9266776(1),rs9266777(1),rs9266793(1),rs9266795(1),rs9266798(1),rs3915964(1),rs9266800(1),rs1051791(1),rs9266810(1),rs9266811(1),rs9266812(1),rs926685…	IL36A
6	rs9276710	32757102	3.53e-21	rs4947350(1),rs6912056(1),rs62397687(1)	IL36A
6	rs9275602	32682812	1.03e-20	NONE	IL36A
6	rs513095	32287876	1.67e-20	rs454875(1),rs9268517(1),rs9268909(1)	IL36A
6	rs13201681	28394680	2.84e-20	NONE	IL36A
6	rs3094215	31084684	3.14e-20	rs9263626(1),rs3130980(1),rs3094221(1),rs1042149(1),rs1042147(1),rs1042146(1),rs3094219(1),rs1042145(1),rs3094218(1),rs3094217(1),rs1042134(1),rs3132554(1),rs1042126(1),rs3130983(1),rs3094201(1),rs3095302(1),rs3094200(1),rs3094198(1),rs3095301(1),rs3131003(1),rs1265156(1),rs887466(1),rs1265155(1),rs7770946(1),rs9404937(1),rs7751130(1),rs9295956(1),rs9391813(1),rs9391814(1),rs9391815(1),rs9391816(…	IL36A
6	rs28367848	31309066	9.19e-20	rs9461648(1),rs9468877(1),rs9461649(1),rs9461650(1),rs9468879(1),rs3734872(1),rs375363217(1),rs11752301(1),rs12525881(1),rs9366772(1),rs58742490(1),rs17198804(1),rs17192456(1),rs17198867(1),rs17198881(1),rs2394967(1),rs4523128(1),rs3915970(1),rs80053068(1),rs6906714(1),rs6906721(1),rs58490916(1),rs6930299(1),rs6908066(1),rs6907778(1),rs6930660(1),rs6908556(1),rs6913294(1),rs113997854(1),rs6905036…	IL36A
6	rs542418	31836442	9.46e-20	NONE	IL36A
6	rs114920411	32723308	2.96e-18	rs147781459(1),rs79771376(1),rs4947348(1),rs116456836(1),rs116626221(1),rs4947351(1),rs17213630(1),rs4947352(1),rs4947353(1),rs10364(1),rs17429444(1),rs55781756(1)	IL36A
6	rs2516501	31356598	1.29e-17	rs9263460(1),rs9263477(1),rs9263499(1),rs2894179(1),rs9263512(1),rs9263572(1),rs9263578(1),rs2844575(1),rs9266629(1),rs9266632(1),rs9266657(1),rs9266668(1)	IL36A
6	rs76739100	32171538	5.1e-17	NONE	IL36A
6	rs9468975	31320467	6.57e-17	rs12207404(1),rs13203722(1),rs13218306(1),rs13191099(1),rs12205435(1),rs12192286(1),rs13203895(1),rs12209312(1),rs10456057(1),rs12216025(1),rs12208888(1),rs13208617(1),rs12191877(1),rs3906273(1),rs3906272(1),rs9468928(1),rs9468929(1),rs28732109(1),rs28732110(1),rs28732111(1),rs28732112(1),rs28732113(1),rs28732116(1),rs28894983(1),rs28894984(1),rs2894207(1),rs28894987(1),rs28894988(1),rs28894989(1…	IL36A
6	rs13191296	25684606	2.13e-16	rs4712936(1),rs7752195(1),rs4632883(1),rs2039069(1),rs7774567(1),rs9295661(1),rs301400(1),rs34991172(1),rs35789010(1),rs13212936(1),rs35436081(1),rs68006638(1),rs34493019(1),rs4236040(1),rs4712969(1),rs6902211(1),rs1892250(1),rs1892251(1),rs6456701(1),rs1954598(1),rs6910549(1),rs1892253(1),rs13213957(1),rs13200921(1),rs9467600(1),rs9467603(1),rs9467606(1),rs9467607(1),rs9467609(1),rs9467613(1),rs…	IL36A
6	rs9265191	31289647	2.81e-16	rs9264803(1),rs9264942(1),rs9265192(1),rs9265193(1),rs9265194(1),rs9265195(1),rs9265254(1),rs9265525(1),rs9265540(1),rs9265620(1),rs9265746(1),rs9295981(1),rs4637682(1),rs9265888(1),rs2854004(1),rs2854003(1),rs2844535(1)	IL36A
6	rs62398467	32764535	4.35e-16	NONE	IL36A
6	rs115521166	31930063	1.23e-15	NONE	IL36A
6	rs7769393	31411312	1.29e-15	rs4959063(1),rs4959064(1),rs4959065(1),rs57052747(1),rs9501374(1),rs9501375(1),rs9501376(1),rs9295985(1),rs9468983(1),rs9501572(1),rs6457401(1),rs6457402(1),rs7743761(1),rs17193178(1),rs13215664(1),rs4991645(1),rs4991646(1),rs2395492(1),rs2395491(1),rs4446608(1),rs4624908(1),rs13194571(1),rs4959067(1),rs28623422(1),rs28550357(1),rs28699031(1),rs28628778(1),rs6904465(1),rs6927154(1),rs6909461(1),r…	IL36A
6	rs1265764	32313659	1.98e-15	NONE	IL36A
6	rs9468885	31151413	3.4e-15	rs3734869(1),rs56178408(1),rs4713440(1),rs9468884(1),rs9468886(1),rs9501079(1),rs9501082(1),rs4516988(1),rs9501513(1),rs4351302(1),rs4520044(1),rs9501517(1),rs9501518(1),rs28744252(1),rs28744253(1),rs17191244(1),rs17191251(1),rs17197672(1),rs9295965(1),rs9468899(1),rs9295967(1),rs9501524(1),rs9501087(1),rs113274764(1)	IL36A
6	rs3094191	31138910	3.71e-15	rs1265087(1),rs2523833(1),rs1265079(1),rs1265076(1),rs746646(1),rs746647(1),rs1265069(1),rs1265067(1),rs130071(1),rs3130507(1),rs3130511(1),rs3130953(1),rs3132502(1),rs3130467(1),rs3130517(1),rs6933647(1),rs7768955(1),rs7769059(1),rs7769211(1),rs3130946(1),rs3130945(1),rs3130522(1),rs3130943(1),rs3134784(1),rs3130523(1),rs3130942(1),rs3130470(1),rs3130471(1),rs3130524(1),rs3130526(1),rs3134781(1)…	IL36A
6	rs986475	31556709	4.25e-15	rs2269476(1),rs2239705(1),rs6916921(1),rs2857604(1),rs116749187(1),rs1799724(1),rs115978492(1)	IL36A
6	rs55640627	32149756	4.67e-15	rs17576984(1)	IL36A
6	rs9262563	31009079	8.24e-15	rs3130042(1),rs1264450(1),rs1264446(1),rs1264444(1),rs1264441(1),rs1264435(1),rs1264430(1),rs1264429(1),rs1264427(1),rs1264424(1),rs2844711(1),rs2252845(1),rs2534688(1),rs3094103(1),rs3094102(1),rs2188098(1),rs2394391(1),rs1110445(1),rs3132593(1),rs34377509(1),rs3130674(1),rs3130675(1),rs3129999(1),rs3094107(1),rs2394393(1),rs2394394(1),rs2844707(1),rs2517561(1),rs2517560(1),rs114325735(1),rs1492…	IL36A
6	rs9273364	32626302	8.66e-15	rs9272131(1),rs9273363(1),rs9273368(1),rs9275152(1)	IL36A
6	rs2507976	31351887	1.29e-14	rs9266063(1)	IL36A
6	rs114356017	32205922	1.48e-14	rs12055568(1),rs139407918(1),rs115379475(1),rs9368709(1),rs9394085(1),rs148641338(1)	IL36A
6	rs3130969	31065096	2.19e-14	rs3130545(1),rs2394877(1),rs2394878(1),rs2263309(1),rs2517403(1),rs9263519(1),rs9263521(1),rs9263523(1),rs9263524(1),rs9263525(1),rs9263527(1),rs4371876(1),rs9263529(1),rs9263530(1),rs9263531(1),rs9263532(1),rs9263533(1),rs9263534(1),rs9263535(1),rs9263536(1),rs9263537(1),rs3130547(1),rs3130549(1),rs2535286(1),rs2535285(1),rs2517558(1),rs2517555(1),rs3130550(1),rs3130551(1),rs9263556(1),rs9263557…	IL36A
6	rs2517722	29915330	2.24e-14	rs2394661(1),rs4248137(1),rs4248138(1),rs6457009(1),rs7762253(1),rs3871467(1),rs7767671(1),rs2735062(1),rs2734976(1),rs414215(1),rs451318(1),rs9260025(1),rs396379(1),rs1961135(1),rs2524037(1),rs2248162(1),rs2517723(1),rs9260257(1),rs9260309(1),rs2517716(1),rs2517710(1),rs9260408(1),rs9260414(1),rs2517709(1),rs2517706(1),rs7747114(1),rs9260489(1),rs2975042(1),rs2916809(1),rs2844803(1)	IL36A
6	rs2517524	31025713	3.18e-14	rs9262617(1),rs9262626(1),rs3764808(1),rs7356893(1),rs9262635(1),rs9262636(1),rs9262637(1),rs9262638(1),rs9262639(1),rs9262640(1),rs9262641(1),rs9262642(1),rs7741049(1),rs9262646(1),rs9262647(1),rs9262648(1),rs9262650(1),rs9262651(1),rs2394423(1),rs9262654(1),rs6918904(1),rs9262656(1),rs113779967(1),rs9263449(1),rs2535305(1),rs2524079(1),rs9266059(1),rs9266074(1)	IL36A
6	rs1055890	31321915	3.77e-14	rs9263985(1),rs4590261(1),rs4373355(1),rs4455663(1),rs3132479(1),rs2523590(1),rs2523586(1)	IL36A
6	rs1634718	30972865	6.17e-14	rs886403(1),rs1632857(1),rs1632856(1),rs1634719(1),rs3869094(1),rs4713409(1),rs7755802(1),rs9262497(1),rs9262499(1),rs4713411(1),rs7759232(1),rs7758976(1),rs2894049(1)	IL36A
6	rs9263875	31170914	9.22e-14	rs9263881(1),rs3887382(1),rs12660585(1),rs28744238(1),rs11489180(1),rs28744240(1),rs28744241(1),rs3887152(1),rs28744254(1),rs28360991(1),rs28744255(1),rs28360994(1),rs28360995(1),rs28744256(1),rs28744257(1),rs28744259(1),rs28744260(1),rs28744261(1),rs28744262(1),rs28744263(1),rs28744264(1),rs10456394(1),rs28744265(1),rs28744266(1),rs28360996(1),rs28744269(1),rs28360998(1),rs28360999(1),rs28361002…	IL36A
6	rs116043458	31716436	1.01e-12	NONE	IL36A
6	rs2516708	30228721	1.06e-12	rs2428507(1),rs2428506(1),rs2844766(1),rs2516696(1),rs2844762(1)	IL36A
6	rs1053924	32120715	1.48e-12	NONE	IL36A
6	rs2515919	31564167	3.11e-12	NONE	IL36A
6	rs9268577	32395942	5.05e-12	NONE	IL36A
6	rs14597	31440014	6.66e-12	rs2244839(1),rs2516441(1)	IL36A
6	rs9267665	31870856	9.35e-12	rs9267663(1)	IL36A
6	rs13201769	30756066	9.39e-12	rs12526481(1),rs10947091(1),rs9468830(1),rs28894083(1),rs28894084(1),rs28894085(1),rs28894086(1),rs9468832(1),rs9461629(1),rs9468833(1),rs9461630(1),rs9295912(1),rs9461631(1),rs28894089(1),rs13211218(1),rs4713360(1),rs12527415(1),rs12527745(1),rs13197105(1),rs13197117(1),rs13213720(1),rs4713362(1),rs28780115(1),rs16897899(1),rs28780117(1),rs28780119(1),rs16897900(1),rs13201901(1),rs4713365(1),rs4…	IL36A
6	rs9266772	31352113	1.12e-11	rs6932396(1),rs28744278(1),rs28744279(1),rs28744280(1),rs28744281(1),rs6927214(1),rs28361028(1),rs28361030(1),rs9266302(1),rs9266303(1),rs2523570(1),rs2250287(1),rs2523564(1),rs2523561(1),rs2523551(1),rs2596550(1),rs2523550(1),rs2596551(1),rs2844582(1),rs2853996(1),rs2853994(1),rs2844579(1),rs2523543(1),rs17200593(1),rs17206973(1),rs75303729(1),rs112417354(1),rs113551020(1)	IL36A
6	rs9277083	33012895	1.56e-11	rs9277038(1),rs1431398(1),rs9277052(1),rs9277054(1)	IL36A
6	rs2253491	31249217	1.74e-11	rs2524075(1),rs3130696(1)	IL36A
6	rs3129882	32409530	3.17e-11	rs2073045(1),rs2050188(1),rs28383221(1),rs28383223(1),rs28752515(1),rs28383230(1),rs28383231(1),rs28383233(1),rs28383236(1),rs685244(1),rs28752527(1),rs686250(1)	IL36A
6	rs113547322	32206619	3.79e-11	NONE	IL36A
6	rs9268847	32429277	4.78e-11	NONE	IL36A
6	rs1264544	30382168	5.64e-11	rs2187977(1)	IL36A
6	rs12660382	31443323	7.83e-11	rs3828887(1),rs62395329(1),rs62395330(1),rs4413653(1),rs12665745(1)	IL36A
6	rs28360997	31188654	1.23e-10	rs9263868(1)	IL36A
6	rs139194483	31574176	1.28e-10	NONE	IL36A
6	rs557169280	33422643	1.36e-10	rs35404844(1),rs35514703(1),rs35283694(1),rs114542428(1),rs116323349(1),rs116540075(1),rs77322067(1),rs58695034(1),rs6914945(1),rs9469573(1),rs34252064(1),rs78847102(1),rs77638070(1),rs76112893(1),rs115572255(1),rs76916885(1),rs6926599(1),rs6930960(1),rs7767294(1),rs7767496(1),rs744688(1),rs744686(1),rs7748471(1),rs7748483(1)	IL36A
6	rs56144236	32720219	1.43e-10	NONE	IL36A
6	rs4332019	31213413	1.61e-10	NONE	IL36A
6	rs9267431	31478951	1.84e-10	rs9267352(1),rs9267429(1)	IL36A
6	rs3104372	32600983	2.43e-10	rs114335056(1),rs17191234(1),rs28366339(1),rs28366340(1),rs28366343(1),rs28366344(1),rs28366351(1),rs28366352(1),rs28366353(1),rs28366354(1),rs28366355(1),rs28366356(1),rs28366358(1),rs28366359(1),rs28366361(1),rs28366362(1),rs28383174(1),rs28752490(1),rs28752501(1),rs17425622(1),rs614348(1),rs543713(1),rs482205(1),rs482162(1),rs481139(1),rs33915496(1),rs28383312(1),rs9271403(1),rs9271419(1),rs92…	IL36A
6	rs2531805	28412326	2.71e-10	rs2213806(1),rs414745(1),rs418092(1)	IL36A
6	rs6457301	30998879	3.26e-10	rs35581359(1),rs10947121(1),rs3869098(1)	IL36A
6	rs646984	32576592	4.09e-10	rs554350950(1),rs28366331(1),rs28366332(1),rs647035(1),rs536810(1),rs535852(1),rs9273062(1),rs9273063(1),rs9273071(1),rs9273073(1),rs9274712(1)	IL36A
6	rs115101222	30446570	4.15e-10	rs147557502(1),rs17194943(1),rs115702186(1),rs115031675(1),rs115688686(1),rs114706486(1),rs17195124(1),rs60753127(1),rs146944965(1),rs147591311(1),rs146078771(1),rs142074862(1),rs114834243(1),rs115709149(1),rs116414999(1),rs113518093(1),rs147149682(1),rs144358480(1),rs185277735(1),rs556707045(1),rs148865111(1),rs151002102(1),rs141145035(1),rs144973181(1),rs150416775(1),rs143355958(1),rs114017174(…	IL36A
6	rs9461407	27745738	4.6e-10	rs113039233(1),rs200997(1)	IL36A
6	rs2535319	30714479	6.76e-10	NONE	IL36A
6	rs78551378	31434802	7.59e-10	rs115301069(1),rs114945721(1),rs11753323(1),rs11753309(1)	IL36A
6	rs77709411	32380761	9.46e-10	rs80074882(1),rs16869875(1),rs17208188(1),rs76161886(1),rs76375491(1),rs75117278(1)	IL36A
6	rs9276995	32985540	9.76e-10	rs9276962(1),rs9276979(1),rs9277033(1)	IL36A
6	rs11757367	32962882	1.14e-09	rs58300362(1),rs9500927(1)	IL36A
6	rs3763317	32376788	1.2e-09	NONE	IL36A
6	rs1264315	30865058	1.43e-09	rs915664(1),rs2517580(1),rs2517579(1),rs1264327(1),rs1049623(1),rs1264306(1),rs2249464(1),rs2517467(1),rs753725(1),rs2532934(1),rs2844651(1),rs2240804(1),rs17189763(1)	IL36A
6	rs10456045	26404958	1.45e-09	rs9467736(1),rs2072804(1),rs7763910(1)	IL36A
6	rs7449932	31220244	1.52e-09	rs3130635(1),rs3095226(1),rs3093989(1)	IL36A
6	rs2844695	30936014	1.61e-09	rs9262514(1),rs9262537(1),rs4713419(1)	IL36A
6	rs34767257	30932606	1.89e-09	NONE	IL36A
6	rs3763355	32786882	2.81e-09	NONE	IL36A
6	rs144821315	31382197	3.48e-09	rs149676489(1),rs144323929(1)	IL36A
6	rs75518104	31407752	3.76e-09	rs73404248(1)	IL36A
6	rs61740331	32017132	3.78e-09	rs62402711(1)	IL36A
6	rs9266290	31329083	4.35e-09	rs9266292(1)	IL36A
6	rs2395490	31458993	4.78e-09	NONE	IL36A
6	rs6905949	30140525	5.06e-09	NONE	IL36A
6	rs1265099	31105413	5.39e-09	NONE	IL36A
6	rs9276831	32832033	6.47e-09	NONE	IL36A
6	rs2262263	29625538	6.93e-09	NONE	IL36A
6	rs2248153	29914615	7.52e-09	rs2248151(1)	IL36A
6	rs56192194	31877311	9.62e-09	rs56119517(1),rs9461728(1),rs9501158(1),rs9501159(1),rs9469068(1),rs45600936(1),rs45484591(1),rs182142262(1),rs114212545(1),rs150697472(1)	IL36A
6	rs4711107	26342749	1.19e-08	NONE	IL36A
6	rs68600	32903724	1.29e-08	rs23544(1)	IL36A
6	rs2442726	31319891	1.46e-08	rs2442725(1)	IL36A
6	rs3132454	31489644	1.48e-08	NONE	IL36A
6	rs1131896	31379115	1.69e-08	NONE	IL36A
6	rs188245	32955976	1.75e-08	NONE	IL36A
6	rs2263314	31376545	1.89e-08	rs28366143(1)	IL36A
6	rs3131056	30762068	2.09e-08	rs3131053(1),rs9262201(1),rs3094112(1)	IL36A
6	rs3869097	30984470	2.39e-08	NONE	IL36A
6	rs434841	32191041	3.54e-08	NONE	IL36A
6	rs805286	31679307	4.36e-08	NONE	IL36A
6	rs13213216	31327738	4.53e-08	NONE	IL36A
6	rs885941	29710380	4.65e-08	rs947819(1),rs2523764(1)	IL36A
7	rs6462517	33942136	7.37e-14	rs1362924(1),rs315852(1),rs315853(1),rs315854(1),rs315855(1),rs315857(1),rs315858(1),rs315860(1),rs315861(1),rs315862(1),rs315863(1),rs315864(1),rs315865(1),rs315867(1),rs315868(1),rs315869(1),rs7777660(1),rs7794587(1),rs10486622(1),rs6967412(1),rs10275566(1),rs7809969(1),rs10224734(1),rs7798600(1),rs6462516(1),rs7777898(1),rs4723342(1),rs6976432(1),rs4236339(1),rs4720145(1),rs7801423(1),rs780222…	BMPER
7	rs2392261	34026973	1.26e-12	rs10272728(1),rs12701341(1),rs1365886(1),rs201368591(1),rs142486619(1),rs140773399(1),rs17169617(1),rs12670628(1),rs6951508(1),rs4723348(1),rs4723349(1),rs7806522(1),rs1024807(1),rs1362456(1)	BMPER
3	rs9842055	190678743	5.39e-09	rs146550622(1),rs113180518(1),rs112522420(1),rs73193907(1),rs60386222(1)	BMPER
2	rs116161295	125100124	2.23e-08	rs148459620(1)	BMPER
7	rs314354	100406915	8.31e-19	rs12673102(1),rs10247962(1),rs4729596(1),rs7457868(1),rs4727457(1),rs4729600(1),rs3757859(1),rs221789(1),rs221792(1),rs221794(1),rs221784(1),rs492430(1),rs1734907(1),rs221005(1),rs314349(1),rs314350(1),rs314363(1),rs314307(1),rs314311(1),rs314313(1),rs314314(1),rs314316(1),rs314317(1),rs314318(1),rs314323(1),rs314324(1)	EPHB4
7	rs2553022	100401862	2.41e-17	rs2553023(1),rs2553021(1),rs2553020(1),rs2250818(1),rs2247447(1),rs2247445(1),rs2571607(1),rs2571608(1),rs2720396(1),rs2571609(1),rs7384255(1),rs6955197(1),rs56134000(1)	EPHB4
3	rs146550622	190638421	2.5e-09	rs113180518(1),rs112522420(1),rs73193907(1),rs56234707(1),rs58531798(1),rs12727448(1),rs34886272(1),rs60386222(1),rs62288104(1),rs13066753(1),rs13078126(1),rs34859790(1),rs13060370(1),rs13089287(1),rs1909960(1),rs2363038(1),rs2088882(1),rs883842(1),rs883841(1),rs1316356(1),rs34306572(1),rs13100545(1),rs35592123(1),rs13065568(1),rs1158947(1),rs35055419(1),rs62288110(1),rs62288111(1),rs967512(1),rs…	EPHB4
16	rs1050846	87445363	1.3e-08	rs76082995(1)	EPHB4
3	rs190184306	190640875	3.5e-08	rs62286352(1),rs9827516(1),rs62288073(1),rs9867760(1)	EPHB4
7	rs9530	65425894	1.73e-135	rs4580930(1),rs10262381(1),rs138969068(1),rs7781762(1),rs4718248(1),rs11763981(1),rs6950484(1),rs6968830(1),rs4398787(1),rs10274919(1),rs9770821(1),rs9769809(1),rs10272849(1),rs1964364(1),rs9691584(1),rs9770115(1),rs9770334(1),rs9691010(1),rs3981394(1),rs10231454(1),rs6949247(1),rs2915386(1),rs6978513(1),rs10270601(1),rs111211606(1),rs56651260(1),rs28971799(1),rs62648742(1),rs4323375(1),rs4529342…	GUSB
7	rs62465434	66005152	9.08e-108	rs73148689(1),rs35149210(1),rs34406470(1),rs2042133(1),rs2161065(1),rs6961155(1),rs11765791(1),rs1807064(1),rs7789768(1),rs78668714(1),rs12698521(1),rs10950040(1),rs6945896(1),rs3857685(1),rs1363055(1),rs9691480(1),rs35459055(1),rs9791895(1),rs7789554(1),rs4717300(1),rs6960848(1),rs4718356(1),rs1974769(1),rs3981131(1),rs2420608(1),rs6460300(1),rs7803416(1),rs1981798(1),rs6980451(1),rs2277911(1),r…	GUSB
7	rs3857674	64729953	9.68e-43	rs35065007(1),rs1965558(1),rs62458435(1),rs7802672(1),rs62455061(1),rs7796284(1),rs13236784(1),rs35916947(1),rs4717222(1),rs4718156(1),rs34238742(1),rs3829003(1),rs1966140(1),rs56063644(1),rs4718167(1),rs9638403(1),rs4718169(1),rs4718170(1),rs7776640(1),rs9638208(1),rs9638209(1),rs7805817(1),rs62455121(1),rs3813700(1),rs2902611(1),rs13231895(1),rs7796966(1),rs7796024(1),rs7798465(1),rs13223142(1)…	GUSB
7	rs73148102	65438864	4.68e-30	rs73134185(1),rs71564907(1),rs1799107(1),rs73138157(1),rs113347583(1),rs73142142(1),rs111362858(1),rs313826(1),rs316319(1),rs111569310(1),rs111358624(1),rs112385222(1),rs113859995(1),rs117522236(1),rs2161064(1),rs111696430(1),rs111457358(1),rs2042134(1)	GUSB
7	rs4521650	65065004	4.5e-28	rs13223871(1),rs111363628(1),rs6957746(1),rs78518747(1),rs118189608(1),rs148813284(1),rs466364(1)	GUSB
7	rs112903897	66145659	7.2e-26	rs191128475(1),rs7808826(1),rs2533285(1),rs78132092(1),rs1796213(1),rs1615892(1),rs111811058(1),rs3800815(1),rs4718410(1),rs4717322(1),rs112352661(1),rs111872419(1),rs116950228(1),rs73141979(1),rs111259275(1),rs112497904(1),rs6959815(1),rs13340529(1),rs7809602(1),rs28595582(1),rs7789673(1),rs10266985(1),rs9654770(1)	GUSB
7	rs73143914	66371276	1.04e-21	rs4717291(1),rs12533387(1),rs12530746(1),rs62465373(1),rs75327217(1),rs6949083(1),rs62465376(1),rs62465377(1),rs62465380(1),rs12540667(1),rs62465390(1),rs4718347(1),rs12534039(1),rs62465391(1),rs12532247(1),rs12532249(1),rs4718350(1),rs76115821(1),rs62465392(1),rs12532657(1),rs2420598(1),rs62465394(1),rs62465395(1),rs12540356(1),rs12532383(1),rs62465396(1),rs62465397(1),rs73148698(1),rs12533877(1…	GUSB
7	rs7457479	66493985	1.85e-20	rs2901443(1),rs6949698(1),rs6950405(1),rs55865888(1),rs56076751(1),rs10264599(1),rs7795108(1),rs11771519(1),rs7788266(1),rs57571665(1),rs7811073(1),rs3980714(1),rs56042635(1),rs55681549(1),rs7797194(1),rs7780458(1),rs10240542(1),rs73381658(1),rs6956400(1),rs3980761(1),rs28524910(1),rs6958056(1),rs6968898(1),rs7795025(1),rs6973163(1),rs7783776(1),rs28828435(1),rs35955950(1),rs10243730(1),rs5622475…	GUSB
7	rs10215638	64943617	1.06e-19	rs34771545(1)	GUSB
7	rs3110902	65375102	1.25e-19	rs563245810(1),rs193105685(1),rs117669581(1),rs78985891(1),rs11766473(1),rs79884518(1),rs113570850(1),rs140195071(1)	GUSB
7	rs12537557	66504946	1.82e-16	rs28867847(1),rs10950060(1),rs55958146(1),rs56243158(1),rs35644973(1),rs2711910(1),rs2421287(1),rs9654848(1),rs4718452(1),rs4717347(1),rs34512474(1),rs11760318(1),rs7801361(1),rs62468363(1),rs10282273(1),rs7794497(1),rs17144722(1),rs28760321(1),rs10228157(1),rs71526601(1),rs12531934(1),rs34787423(1),rs7794060(1),rs28367118(1),rs10228489(1),rs10274578(1),rs7783888(1),rs11771037(1),rs1976882(1),rs4…	GUSB
7	rs190067479	65258531	5.21e-16	rs117124021(1),rs185772173(1),rs79087681(1),rs75734022(1)	GUSB
7	rs11768082	66495415	7.27e-16	rs11770114(1),rs11520643(1),rs11514666(1),rs11766949(1),rs113125547(1),rs73381603(1),rs113134088(1),rs144560068(1),rs111862448(1),rs11760521(1),rs111248426(1),rs111778606(1),rs112508629(1),rs139017593(1),rs2056483(1),rs7776687(1),rs73134291(1),rs73365713(1),rs7778432(1),rs139140327(1),rs11760591(1),rs11766841(1),rs57803804(1),rs141969165(1),rs140471154(1),rs141213292(1),rs112773555(1),rs11760817(…	GUSB
12	rs12229323	102227365	1.76e-15	rs11110969(1),rs11110972(1),rs61935725(1),rs2066920(1),rs1544922(1),rs1544920(1),rs7957552(1),rs8181675(1),rs4764650(1),rs2288379(1),rs12296641(1),rs11110986(1),rs11110988(1),rs10431453(1),rs34935592(1),rs75001229(1),rs11110997(1),rs11111001(1),rs112458965(1),rs11111007(1),rs11111013(1),rs11111014(1),rs11111016(1),rs1024587(1),rs55829819(1),rs55847668(1),rs10860784(1),rs12229901(1),rs58474338(1),…	GUSB
7	rs4718436	66451738	1.78e-15	rs36104268(1),rs34807232(1),rs35823062(1),rs78949927(1),rs34314366(1),rs13246227(1)	GUSB
7	rs4718413	66292459	3.94e-15	NONE	GUSB
7	rs6460257	65196780	1e-14	rs688555(1),rs79229132(1),rs547840(1),rs75637349(1),rs75865311(1),rs62470277(1),rs62470280(1),rs62470281(1),rs80080717(1),rs374197921(1),rs78056909(1),rs17139616(1),rs17139613(1),rs62472296(1),rs62472297(1),rs62472299(1),rs62472300(1),rs62472301(1),rs74988395(1),rs144246119(1),rs62472336(1),rs373406431(1),rs62472343(1),rs199886054(1),rs188679508(1),rs62469873(1),rs148550274(1),rs62469874(1),rs624…	GUSB
7	rs6962652	66736537	1.53e-14	rs4717366(1)	GUSB
7	rs78725386	64841027	3.9e-14	rs583427(1),rs62472187(1),rs62472189(1),rs150865678(1),rs62472190(1),rs62472192(1),rs75442190(1),rs7799794(1),rs28595872(1),rs143057135(1),rs180770847(1)	GUSB
7	rs187629615	65089143	2.61e-13	rs116987378(1)	GUSB
7	rs3757417	65825257	2.55e-12	rs73136336(1),rs116904306(1),rs73138293(1),rs28376899(1),rs146707891(1),rs73140261(1),rs61649309(1),rs59109807(1),rs17138154(1),rs150622550(1),rs1862086(1),rs61132090(1)	GUSB
7	rs62469924	65244181	1.73e-11	rs185898354(1),rs12532675(1),rs78472331(1),rs62465554(1),rs12532423(1),rs12531900(1),rs62468669(1)	GUSB
7	rs6460242	64830692	2.78e-11	rs10280356(1),rs10226176(1),rs4718231(1),rs10238029(1),rs73147163(1),rs58631104(1),rs60197593(1),rs10242093(1),rs10273225(1),rs10228733(1),rs2419768(1),rs7788331(1),rs9638448(1),rs182111585(1),rs1594465(1),rs4718237(1),rs10085438(1),rs10085699(1),rs7800429(1),rs28376767(1),rs28558501(1),rs66489595(1),rs61395180(1),rs56067034(1),rs17139637(1),rs56671776(1),rs17139635(1),rs9638450(1),rs10277011(1),…	GUSB
7	rs111341359	64777224	3.68e-11	rs61731273(1),rs191896462(1),rs183238943(1),rs140352413(1),rs117185311(1),rs73147205(1),rs73142865(1),rs73147137(1),rs144399651(1),rs73132634(1)	GUSB
7	rs35353621	64111278	1.09e-10	rs111625739(1),rs6948330(1),rs77837853(1),rs10949928(1),rs111682202(1),rs13223688(1),rs75477218(1),rs78076200(1),rs79371066(1)	GUSB
7	rs11761000	64001365	1.55e-10	rs1853409(1),rs11768782(1),rs78405676(1),rs75576255(1),rs78067079(1),rs78589358(1),rs111362693(1),rs78236153(1),rs75976741(1),rs113768365(1),rs11764257(1),rs112454355(1),rs111845130(1),rs77213048(1),rs77392050(1),rs79199794(1),rs78339363(1),rs985668(1),rs75264447(1),rs80186677(1),rs11763037(1),rs113277486(1),rs11520665(1)	GUSB
7	rs7782418	66136281	1.65e-10	rs62468674(1),rs12538961(1),rs12530506(1),rs12538379(1),rs117953205(1),rs62468696(1),rs62468699(1),rs62468700(1),rs62468702(1),rs4149467(1),rs3735145(1),rs12537698(1),rs62468707(1),rs62468708(1),rs62468709(1),rs62468711(1),rs62468712(1),rs62465362(1),rs3815684(1),rs62465363(1),rs62465364(1),rs62465365(1),rs62465367(1),rs12537039(1),rs12534249(1),rs146176867(1),rs4718342(1),rs74335361(1),rs6246537…	GUSB
7	rs62455703	64646138	3.01e-10	rs62455690(1),rs62455695(1),rs78196153(1),rs192529930(1),rs139335433(1),rs199869818(1),rs62455708(1),rs62455712(1),rs62455715(1),rs62455716(1),rs62455718(1),rs62455719(1),rs62455721(1),rs62455722(1),rs62455724(1),rs201984702(1),rs62469297(1),rs62469301(1),rs183223488(1),rs201583535(1),rs62469304(1),rs62469305(1),rs74385814(1),rs62469314(1),rs62469317(1),rs199674794(1),rs118023633(1),rs62469320(1)…	GUSB
7	rs12538611	65867551	4.44e-10	NONE	GUSB
7	rs73140725	64238355	8.02e-10	rs73140732(1)	GUSB
7	rs4718442	66476081	1.34e-09	rs4718441(1),rs7790453(1)	GUSB
7	rs75135968	64791268	1.54e-09	NONE	GUSB
7	rs117769842	66706022	1.8e-09	NONE	GUSB
7	rs34848990	64515446	5.46e-09	NONE	GUSB
7	rs6957266	64356390	7.04e-09	rs1002942(1),rs1524823(1),rs10949950(1)	GUSB
7	rs778732	65822360	7.72e-09	rs10247526(1),rs4718334(1),rs1532573(1),rs1818045(1),rs778733(1),rs4149468(1),rs778687(1),rs778683(1),rs778679(1),rs778704(1),rs778701(1),rs778693(1),rs13235972(1),rs34192067(1),rs34700450(1),rs13242216(1),rs34363376(1),rs67536397(1)	GUSB
7	rs12698510	65437094	9.21e-09	rs71564920(1),rs13228566(1)	GUSB
7	rs139647214	64468149	1.06e-08	NONE	GUSB
7	rs375600228	65605375	1.21e-08	rs142308419(1),rs78392409(1)	GUSB
7	rs118124207	66382423	1.53e-08	rs77627631(1)	GUSB
7	rs138942104	64634221	2.21e-08	NONE	GUSB
7	rs2902631	64234978	4.76e-08	NONE	GUSB
11	rs1582763	60021948	9.88e-49	rs1286171(1),rs1151065(1),rs1286170(1),rs1286169(1),rs579721(1),rs1296390(1),rs3016834(1),rs3016835(1),rs3016836(1),rs528823(1),rs474951(1),rs536531(1),rs539360(1),rs560238(1),rs471457(1),rs543695(1),rs549680(1),rs1151105(1),rs1286162(1),rs558788(1),rs558678(1),rs554311(1),rs573790(1),rs1441586(1),rs502581(1),rs502419(1),rs574704(1),rs580817(1),rs580064(1),rs521952(1),rs516478(1),rs487997(1),rs51…	TREM2
11	rs1809125	60072678	1.47e-26	rs571760(1),rs1290429(1),rs1286288(1),rs506846(1),rs506053(1),rs481950(1),rs533855(1),rs479240(1),rs555843(1),rs556693(1),rs556737(1),rs558397(1),rs560207(1),rs562169(1),rs573122(1),rs568480(1),rs547110(1),rs1151106(1),rs1151107(1),rs533564(1),rs558365(1),rs565671(1),rs1786139(1),rs513986(1),rs1286165(1),rs2847659(1),rs2583477(1),rs524748(1),rs12417169(1),rs76001628(1),rs10897013(1),rs11230188(1)…	TREM2
6	rs143332484	41129207	1.46e-25	rs113472359(1),rs188904277(1)	TREM2
11	rs61897945	60032271	5.16e-15	rs498100(1),rs61897943(1)	TREM2
11	rs2868099	59988193	5.36e-12	rs74496838(1)	TREM2
11	rs650853	60006701	2.92e-11	rs680699(1),rs590351(1),rs674971(1),rs675452(1),rs589688(1),rs592364(1),rs595014(1),rs607639(1),rs636988(1),rs650777(1),rs594414(1),rs673573(1),rs672218(1),rs613629(1),rs641829(1),rs585540(1),rs668095(1),rs668134(1),rs661376(1),rs662674(1),rs615405(1),rs76676346(1),rs57126530(1),rs73485360(1),rs76608006(1),rs79683877(1),rs79943321(1),rs78061252(1),rs77984124(1),rs75013771(1),rs79436023(1)	TREM2
11	rs509968	59823135	2.51e-10	rs663925(1),rs1151102(1)	TREM2
11	rs9667951	67636305	1.35e-08	rs4393320(1),rs144185526(1),rs7112785(1),rs9666203(1),rs9704988(1),rs3133466(1)	TREM2
6	rs56380525	26371981	3.56e-72	rs4711107(1),rs9467716(1),rs55984635(1),rs9467717(1),rs9467718(1),rs6914931(1),rs6456715(1),rs6456716(1),rs6456717(1),rs9461245(1),rs72836475(1),rs72836476(1),rs72836479(1),rs116371893(1),rs9348711(1),rs12203176(1),rs72841505(1),rs9688949(1),rs72841510(1),rs9379862(1),rs35183513(1),rs55827419(1),rs72841516(1),rs12206621(1),rs13218591(1),rs9104(1),rs72841540(1),rs12189557(1),rs12664899(1),rs412668…	BTN3A3
6	rs9348709	26360311	2.38e-29	rs9467623(1),rs13211947(1),rs55912630(1),rs972087(1),rs9467626(1),rs13198474(1),rs34043431(1),rs36014129(1),rs629444(1),rs17526722(1),rs3884025(1),rs13202592(1),rs67491322(1),rs17587226(1),rs13212534(1),rs17528178(1),rs13202688(1),rs13191445(1),rs41266779(1),rs13210041(1),rs35506517(1),rs35050608(1),rs34888489(1),rs34197618(1),rs36109883(1),rs17598658(1),rs34961555(1),rs55706012(1),rs10484439(1),…	BTN3A3
6	rs1624064	26378681	1.12e-20	rs1535274(1),rs4299827(1),rs6915555(1),rs3807029(1),rs3800302(1),rs4591839(1),rs6911540(1),rs6931849(1),rs6456739(1),rs9379902(1),rs9379903(1),rs6919391(1),rs2494691(1),rs2451739(1),rs3999476(1),rs2494697(1),rs7746643(1),rs6902411(1),rs2451742(1),rs2494705(1),rs2494706(1),rs2498342(1),rs2498343(1),rs2451749(1),rs2494710(1),rs2451752(1),rs2451753(1),rs2494711(1),rs2494714(1),rs2451716(1),rs2451715…	BTN3A3
6	rs12205310	26605864	2.39e-19	rs9393736(1),rs12191423(1),rs12191629(1),rs144145374(1),rs11758306(1),rs76939088(1),rs10946842(1),rs80331108(1),rs75375429(1),rs4713011(1),rs12204861(1),rs4711121(1),rs4713036(1),rs12205339(1),rs142762132(1),rs375128449(1),rs190913449(1),rs147086576(1),rs189877115(1),rs181594713(1),rs376743646(1),rs12210888(1)	BTN3A3
6	rs72843780	26494901	4.03e-19	rs41266797(1),rs12195411(1),rs12660069(1),rs72843774(1),rs12664677(1)	BTN3A3
6	rs58060922	26895248	4.82e-17	rs12176087(1),rs74689501(1),rs71206067(1),rs71557378(1),rs9379945(1),rs374577630(1),rs80264589(1),rs35173303(1),rs9393777(1),rs66975207(1),rs35869525(1),rs34816374(1),rs34546498(1),rs34864993(1),rs13215879(1),rs56874662(1),rs36022097(1),rs35212793(1),rs13217285(1),rs35741362(1),rs72838268(1),rs12215241(1),rs12190473(1),rs12199218(1),rs3922717(1),rs13207365(1),rs13191326(1),rs12203454(1),rs3604869…	BTN3A3
6	rs35984974	27410422	4.97e-17	rs13191474(1),rs13195040(1),rs41269265(1),rs34613987(1),rs67240003(1),rs7749305(1),rs6918792(1),rs34864796(1),rs58616630(1),rs34573979(1),rs6904596(1),rs13195636(1),rs35848276(1),rs34965299(1),rs66785117(1),rs140365013(1),rs10484399(1),rs34105070(1),rs13202775(1),rs35715914(1),rs13212093(1),rs34038546(1),rs141342723(1),rs34543938(1),rs56405707(1),rs13210634(1),rs13215275(1),rs13217620(1),rs728450…	BTN3A3
6	rs67575965	26196593	1.29e-12	NONE	BTN3A3
6	rs7763910	26472655	1.48e-12	rs7755997(1)	BTN3A3
6	rs144735131	26121278	7.07e-12	rs78832046(1),rs75371173(1),rs114124677(1),rs146506332(1),rs78306685(1)	BTN3A3
6	rs138690449	26975274	1.05e-11	rs139079388(1)	BTN3A3
6	rs13195291	28169241	1.52e-11	rs149583087(1),rs67662114(1),rs13216117(1),rs36101351(1),rs28360499(1),rs71537572(1),rs142965311(1),rs138234416(1),rs13200214(1),rs71559070(1),rs13197574(1),rs34166054(1),rs34662244(1),rs35952432(1),rs13203816(1),rs34588114(1),rs68188794(1),rs34371502(1),rs71559072(1),rs35345226(1),rs35749575(1),rs72846780(1),rs13205911(1),rs13197175(1),rs13197176(1),rs13201308(1),rs34765154(1),rs35098436(1),rs72…	BTN3A3
6	rs7756309	27377585	1.98e-11	rs12210899(1),rs79445210(1),rs191064246(1),rs12211817(1),rs77094841(1),rs12201477(1),rs1156457(1),rs190331960(1)	BTN3A3
6	rs34493019	25714959	4.93e-11	rs4712936(1),rs7752195(1),rs4632883(1),rs2039069(1),rs7774567(1),rs9295661(1),rs301400(1),rs34991172(1),rs35789010(1),rs13191296(1),rs68006638(1),rs4236040(1),rs4712969(1),rs6902211(1),rs1892250(1),rs6456701(1),rs1954598(1),rs13213957(1),rs13200921(1),rs9467600(1),rs9467603(1),rs13201341(1),rs34351439(1),rs6913795(1),rs9467621(1)	BTN3A3
6	rs9257793	29335154	1.14e-10	rs3131093(1),rs3132391(1),rs3132392(1),rs3135304(1),rs3118367(1),rs3135305(1),rs3135306(1),rs3118366(1),rs3118365(1),rs3135310(1),rs3135311(1),rs9257331(1),rs3118361(1),rs3130892(1),rs3130895(1),rs3131068(1),rs3130844(1),rs3131072(1),rs3130845(1),rs3130846(1),rs3135325(1),rs3130847(1),rs3131076(1),rs148696809(1),rs3130885(1),rs3130887(1),rs3130837(1),rs3129791(1),rs3130890(1),rs3129794(1),rs31310…	BTN3A3
6	rs7775835	28678357	1.3e-10	rs35243068(1),rs4713177(1),rs13217472(1),rs9393925(1),rs9393926(1),rs9393929(1),rs1311911(1),rs1233579(1),rs1233581(1),rs1233583(1),rs1233588(1),rs9257133(1),rs9257136(1),rs9257137(1),rs1238262(1),rs1233593(1),rs9257140(1),rs1233594(1),rs1233599(1),rs1233600(1),rs1233604(1),rs1233609(1),rs1233610(1),rs1233611(1),rs1233612(1),rs9257167(1),rs1233618(1),rs1233619(1),rs1233620(1),rs1233623(1),rs13119…	BTN3A3
6	rs9467715	26341301	3.18e-10	NONE	BTN3A3
6	rs55964643	26340872	3.54e-10	rs9358928(1)	BTN3A3
6	rs140050846	27526821	4.13e-10	NONE	BTN3A3
6	rs1961756	26803222	1.75e-09	rs145639523(1)	BTN3A3
6	rs112549972	27461582	2.18e-09	rs79459944(1),rs77101678(1),rs79619069(1),rs111816267(1),rs77458389(1),rs74359276(1),rs79591205(1),rs79017541(1),rs111760926(1),rs113490959(1)	BTN3A3
6	rs12203693	26661295	3.34e-09	NONE	BTN3A3
6	rs6921148	26411394	4.74e-09	rs55676749(1),rs180728262(1),rs114301856(1),rs141612865(1),rs144169526(1),rs79849744(1)	BTN3A3
6	rs2844789	30112795	6e-09	rs8321(1),rs9261290(1),rs2023473(1),rs1970(1),rs1573296(1),rs2157678(1),rs2523729(1),rs2517617(1),rs2517609(1),rs3129830(1),rs3094069(1),rs3130380(1),rs3094064(1),rs3094067(1),rs3129812(1),rs3132619(1)	BTN3A3
6	rs148770451	26044129	7.08e-09	NONE	BTN3A3
6	rs10456357	27903467	1.92e-08	rs12195700(1)	BTN3A3
6	rs2746148	29392972	1.99e-08	rs2523444(1)	BTN3A3
3	rs9842055	190678743	2.27e-08	rs146550622(1),rs113180518(1),rs112522420(1),rs73193907(1),rs34886272(1),rs60386222(1),rs13066753(1),rs13078126(1),rs34859790(1)	BTN3A3
6	rs74858053	28058209	2.42e-08	rs113710928(1)	BTN3A3
6	rs9461407	27745738	3.92e-08	NONE	BTN3A3
6	rs1150753	32059867	5e-44	rs3130632(1),rs2857595(1),rs3130070(1),rs3115664(1),rs3132450(1),rs3130623(1),rs3130624(1),rs2736157(1),rs3130627(1),rs3115663(1),rs11229(1),rs10885(1),rs3130628(1),rs3130047(1),rs3130048(1),rs3117583(1),rs3117582(1),rs3117581(1),rs3132449(1),rs3117580(1),rs3130618(1),rs3117579(1),rs9267531(1),rs9267539(1),rs9267544(1),rs9267549(1),rs3132443(1),rs3130484(1),rs3131379(1),rs3117574(1),rs3131378(1),…	C4A|C4B
6	rs204886	32029415	2.27e-40	rs494620(1),rs614549(1),rs504653(1),rs614008(1),rs527254(1),rs2844458(1),rs3130680(1),rs7887(1),rs685031(1),rs2844452(1),rs644045(1),rs3128759(1),rs2734335(1),rs3020644(1),rs4151657(1),rs2072633(1),rs2072632(1),rs2280774(1),rs592229(1),rs6449(1),rs2856448(1),rs6902493(1),rs6937318(1),rs1009382(1),rs204887(1),rs2239689(1),rs204883(1),rs7766862(1),rs2071295(1),rs185819(1),rs2071293(1),rs204893(1),r…	C4A|C4B
6	rs9273369	32626484	2.53e-38	rs424232(1),rs9268100(1),rs521828(1),rs28383314(1),rs9271407(1),rs9271410(1),rs9271412(1),rs9271417(1),rs9271424(1),rs9271425(1),rs9271437(1),rs9271439(1),rs9271460(1),rs9271462(1),rs9271484(1),rs9271538(1),rs9271562(1),rs2040410(1),rs2040409(1),rs2040406(1),rs6932167(1),rs3021302(1),rs4713570(1),rs9273363(1),rs9273364(1),rs9273368(1),rs9273371(1),rs9273504(1),rs9273902(1),rs9274514(1),rs3891176(…	C4A|C4B
6	rs553108	31840455	3.69e-35	rs707939(1),rs707930(1),rs2075800(1),rs660594(1),rs660550(1),rs571338(1),rs575439(1),rs575591(1),rs577272(1),rs644827(1),rs644774(1),rs493515(1),rs2242665(1),rs2242664(1),rs3132442(1),rs3130482(1),rs9267655(1),rs605203(1),rs570263(1),rs589428(1),rs486416(1),rs34929649(1),rs535586(1),rs1265945(1),rs2243873(1),rs659445(1),rs586346(1),rs2293751(1),rs6936204(1),rs3115574(1)	C4A|C4B
6	rs3094011	31451836	2.37e-34	rs1632855(1),rs1634721(1),rs1634726(1),rs1345230(1),rs1628680(1),rs1419664(1),rs2517546(1),rs3130574(1),rs3131920(1),rs3131788(1),rs3131794(1),rs3094671(1),rs3095311(1),rs3130544(1),rs2233980(1),rs2233956(1),rs3094222(1),rs3130976(1),rs3095300(1),rs3095298(1),rs3094220(1),rs3094216(1),rs3130985(1),rs3130557(1),rs9263708(1),rs3132541(1),rs3130562(1),rs3130564(1),rs3132568(1),rs3132566(1),rs3131010…	C4A|C4B
6	rs4713589	32659435	6.52e-25	rs9267995(1),rs3130320(1),rs3132972(1),rs4713515(1),rs6926737(1),rs3763314(1),rs3763317(1),rs9268501(1),rs9268502(1),rs9268503(1),rs9268506(1),rs9268507(1),rs9268513(1),rs5007266(1),rs5007265(1),rs5007264(1),rs5007263(1),rs5007262(1),rs5007261(1),rs5007260(1),rs5007259(1),rs5007258(1),rs6906730(1),rs6911383(1),rs6932810(1),rs6932542(1),rs968155(1),rs968154(1),rs9268518(1),rs9268519(1),rs9268520(1…	C4A|C4B
6	rs9267817	32139813	4.67e-24	rs6941112(1),rs205002(1),rs1035798(1),rs2071286(1),rs430916(1)	C4A|C4B
6	rs2261033	31603591	3.15e-21	rs2844479(1),rs2844477(1),rs2051552(1),rs2259571(1),rs2736178(1),rs3091280(1),rs3135044(1),rs2260000(1),rs2736171(1),rs755714(1),rs805297(1),rs707919(1)	C4A|C4B
6	rs3020582	31351522	2.96e-20	rs3095153(1),rs3095152(1),rs3132581(1),rs3094086(1),rs3132580(1),rs2524099(1),rs2853951(1),rs2524098(1),rs2524097(1),rs2524093(1),rs2524092(1),rs2524091(1),rs7764413(1),rs2524076(1),rs3094680(1),rs7766089(1),rs1634775(1),rs28752889(1),rs1634770(1),rs1634769(1),rs28732124(1),rs1634797(1),rs7744057(1),rs9265912(1),rs5021845(1),rs9391720(1),rs28771421(1),rs28771422(1),rs9265940(1),rs28771425(1),rs25…	C4A|C4B
6	rs1264341	30802465	3.51e-19	rs3132650(1),rs3130355(1),rs3132649(1),rs3094061(1),rs3130374(1),rs3094627(1),rs3130375(1),rs3130376(1),rs3094060(1),rs3130377(1),rs3094059(1),rs3094058(1),rs3130350(1),rs3094622(1),rs3130351(1),rs3130352(1),rs3094621(1),rs3094057(1),rs3094056(1),rs3132647(1),rs3094054(1),rs3129809(1),rs3130356(1),rs3129810(1),rs3129812(1),rs3129815(1),rs3130363(1),rs3130365(1),rs3132638(1),rs3129817(1),rs3129818…	C4A|C4B
6	rs9275667	32686629	2.03e-18	rs9275655(1),rs9275657(1),rs9275660(1),rs9275661(1),rs9275666(1),rs9275669(1),rs9275674(1),rs9275680(1),rs9275682(1),rs9275686(1),rs9275690(1),rs9275696(1),rs9275698(1),rs9275699(1),rs9275702(1),rs9275710(1),rs9275723(1),rs9275731(1),rs9275735(1),rs9275738(1),rs9275758(1),rs9275762(1),rs9275764(1),rs9275769(1),rs9275770(1),rs9275792(1),rs9275829(1),rs9275844(1),rs9275845(1),rs9275848(1),rs9275858…	C4A|C4B
6	rs3129879	32408907	5.47e-18	rs3132954(1),rs743862(1),rs9268528(1),rs9268542(1),rs9268544(1),rs9268545(1),rs4355646(1),rs9268556(1),rs3129844(1),rs3129845(1),rs3135343(1),rs3129846(1),rs3129847(1),rs3135342(1),rs3129848(1),rs3129851(1),rs3129853(1),rs3135340(1),rs4988822(1),rs4988821(1),rs4988820(1),rs3129857(1),rs2395172(1),rs3129858(1),rs3135337(1),rs9268615(1),rs3135398(1),rs3129864(1),rs5000563(1),rs3135396(1),rs2395174(…	C4A|C4B
6	rs2844495	31483136	1.25e-16	rs2596534(1),rs7749255(1),rs2395037(1),rs5027463(1),rs5027461(1),rs9267354(1),rs9267356(1),rs3828898(1),rs6916187(1),rs6916394(1),rs9267366(1),rs9267367(1),rs6916960(1),rs3828903(1),rs3828905(1),rs3828906(1),rs3828908(1),rs3828909(1),rs3828910(1),rs3828912(1),rs2844498(1),rs2246626(1),rs3219190(1),rs45457097(1),rs17200733(1),rs140279115(1),rs150379130(1),rs17200816(1)	C4A|C4B
6	rs1474727	32300638	2.78e-16	rs454748(1),rs9267956(1),rs9267996(1),rs9268000(1),rs9268035(1),rs9268045(1),rs2395114(1),rs9268082(1),rs9268086(1),rs2395115(1),rs2022539(1),rs9268115(1),rs7454557(1),rs9268141(1),rs4713518(1),rs482194(1),rs560505(1),rs518374(1),rs565571(1),rs533876(1),rs477005(1),rs540926(1),rs1265776(1),rs502626(1),rs547261(1),rs557539(1),rs560324(1),rs580921(1),rs575765(1),rs574710(1),rs539703(1),rs540639(1),…	C4A|C4B
6	rs9267785	31924869	3.48e-16	rs138681557(1),rs138364997(1),rs2904774(1),rs9267430(1),rs9267432(1),rs9267442(1),rs9267478(1),rs9267494(1),rs7762619(1),rs1800750(1),rs9267508(1),rs9267510(1),rs9267512(1),rs9267517(1),rs9267661(1),rs4151659(1),rs9267786(1),rs9267795(1),rs9267796(1),rs9267797(1),rs9267799(1),rs57740770(1),rs12663951(1),rs2284180(1),rs9267808(1),rs408359(1),rs9267835(1),rs9267836(1),rs379464(1),rs2854048(1),rs397…	C4A|C4B
6	rs1015576	32737864	5.5e-16	rs28746928(1),rs28746929(1),rs28746930(1),rs3998154(1),rs12177980(1),rs13195585(1),rs13195319(1),rs12205165(1),rs12205281(1),rs13214711(1),rs28663585(1),rs28754557(1),rs28523718(1),rs28709190(1),rs28380312(1),rs28772312(1),rs28772313(1),rs28616273(1),rs28772314(1),rs28772315(1),rs28772316(1),rs28772317(1),rs28772318(1),rs9469224(1),rs9469227(1),rs9469228(1),rs9469232(1),rs9461799(1),rs9469240(1),…	C4A|C4B
6	rs3094069	30251391	6.02e-16	rs9258375(1),rs2734988(1),rs2734986(1),rs2734985(1),rs2523762(1),rs2517870(1),rs2523760(1),rs2523759(1),rs2523758(1),rs2517869(1),rs2517868(1),rs9258588(1),rs7451408(1),rs1317834(1),rs9258593(1),rs9258594(1),rs114088589(1),rs3892860(1),rs2428509(1),rs2508052(1),rs2508051(1),rs9258609(1),rs9258610(1),rs5013088(1),rs5013093(1),rs5013094(1),rs9258621(1),rs3128910(1),rs2734984(1),rs2734981(1),rs27349…	C4A|C4B
6	rs9267515	31569866	1.85e-15	rs2507976(1),rs2515919(1)	C4A|C4B
6	rs1694114	32651978	1.79e-14	rs35353422(1),rs34297496(1),rs17211861(1),rs34400217(1),rs35744187(1),rs35195457(1),rs35402595(1),rs28891467(1),rs28891472(1),rs28891473(1),rs28891474(1),rs28891475(1),rs28746894(1),rs28746895(1),rs28746899(1),rs28746900(1),rs28746902(1),rs28746903(1),rs28746904(1),rs28746905(1),rs28746906(1),rs28746908(1),rs28746909(1),rs28746910(1),rs28891485(1),rs28746912(1),rs28746913(1),rs28746914(1),rs28746…	C4A|C4B
6	rs9265888	31313258	2.13e-14	rs2853950(1),rs2524096(1),rs2249741(1),rs2249742(1),rs2844620(1),rs2853926(1),rs2524123(1),rs9264803(1),rs9264942(1),rs9265159(1),rs9265166(1),rs9265168(1),rs9265169(1),rs9265170(1),rs9265171(1),rs9265184(1),rs9265186(1),rs9265188(1),rs9265191(1),rs9265192(1),rs9265193(1),rs9265194(1),rs9265195(1),rs9265198(1),rs9265201(1),rs9265204(1),rs28752783(1),rs9265207(1),rs9265208(1),rs9265209(1),rs926521…	C4A|C4B
6	rs1235162	29537224	5.09e-14	rs3131085(1),rs3129788(1),rs3129112(1),rs3130773(1),rs3130715(1),rs3129120(1),rs3130725(1),rs4947263(1),rs149404333(1),rs3116815(1),rs3130746(1),rs3129173(1),rs3116829(1),rs3116830(1),rs9257611(1),rs3130828(1),rs3130808(1),rs3117342(1),rs3117339(1),rs3117333(1),rs3117326(1),rs144447022(1),rs3130834(1),rs3117425(1),rs3117439(1),rs3117427(1),rs3129682(1),rs9257800(1),rs3749971(1),rs9257809(1),rs442…	C4A|C4B
6	rs4321864	32399187	7.51e-14	rs6415128(1),rs2894250(1),rs9268557(1),rs112162078(1),rs112336504(1),rs111255178(1),rs9274695(1)	C4A|C4B
6	rs116416291	32968136	1.24e-13	rs17214290(1),rs112790520(1),rs115991849(1),rs35404844(1),rs35283694(1),rs557169280(1)	C4A|C4B
6	rs9268671	32414290	4.51e-13	rs3130309(1),rs9267972(1),rs3115571(1),rs3130316(1),rs3096700(1),rs9268895(1),rs9268896(1),rs9268897(1),rs9268898(1),rs9268899(1),rs9268917(1),rs9268918(1),rs9268919(1),rs9268920(1),rs5026741(1),rs686250(1),rs9271593(1),rs9271599(1)	C4A|C4B
6	rs2428506	30229768	1.43e-12	rs1061537(1),rs2517671(1),rs1150735(1),rs3132681(1),rs2516708(1),rs2428507(1),rs2844766(1),rs2516696(1),rs2844762(1)	C4A|C4B
6	rs3130977	31081989	1.49e-12	rs3095303(1),rs3130552(1),rs3130978(1),rs3094221(1),rs1042149(1),rs1042147(1),rs1042146(1),rs3094219(1),rs1042145(1),rs3094218(1),rs3094217(1),rs1042134(1),rs3132554(1),rs1042126(1),rs3094215(1),rs3130983(1)	C4A|C4B
6	rs9269017	32436783	1.72e-12	rs2157333(1),rs6901903(1)	C4A|C4B
6	rs3118361	28898287	5.29e-12	rs55690788(1),rs34676049(1),rs13191038(1),rs34724414(1),rs13194504(1),rs35044849(1),rs35243068(1),rs4713177(1),rs13217472(1),rs9393926(1),rs1233579(1),rs1233581(1),rs1233583(1),rs1233588(1),rs9257133(1),rs9257136(1),rs9257137(1),rs1238262(1),rs1233593(1),rs9257140(1),rs1233594(1),rs1233599(1),rs1233600(1),rs1233604(1),rs1233609(1),rs1233610(1),rs1233611(1),rs1233612(1),rs9257167(1),rs1233618(1),r…	C4A|C4B
6	rs9267431	31478951	5.39e-12	rs4713466(1),rs2395044(1),rs2894222(1),rs9267352(1),rs9267429(1)	C4A|C4B
6	rs2844535	31350303	5.63e-12	NONE	C4A|C4B
6	rs114059502	30837290	6.51e-12	rs7772131(1),rs114372026(1),rs116009799(1),rs141578697(1),rs114599902(1),rs116223167(1),rs145227731(1),rs137859676(1),rs115700723(1),rs114341818(1),rs114597671(1),rs7757648(1),rs115360433(1),rs116535383(1),rs6933271(1),rs114524857(1),rs114466565(1),rs116692306(1),rs1265044(1),rs1265180(1),rs1793899(1)	C4A|C4B
6	rs2735075	29944543	9.25e-12	rs2523764(1)	C4A|C4B
6	rs2263321	31340908	1.02e-11	rs2844551(1),rs2523637(1)	C4A|C4B
6	rs34864993	26970895	1.53e-11	rs34104395(1),rs9348721(1),rs6900665(1),rs16891727(1),rs72843784(1),rs13220261(1),rs35555795(1),rs35433030(1),rs66941101(1),rs34246779(1),rs72845428(1),rs35277236(1),rs72844462(1),rs36162392(1),rs13198716(1),rs13190739(1),rs34781270(1),rs35400317(1),rs45527431(1),rs35076545(1),rs66488313(1),rs149123117(1),rs13213200(1),rs34244947(1),rs13216484(1),rs371152854(1),rs374593247(1),rs55664827(1),rs1909…	C4A|C4B
6	rs3132948	32197219	1.94e-11	rs367398(1),rs6902805(1),rs9296012(1)	C4A|C4B
6	rs14365	31635710	4e-11	rs2844466(1),rs1046089(1),rs2077491(1),rs2077492(1),rs1077393(1),rs1052486(1)	C4A|C4B
6	rs17211818	32636963	5.3e-11	rs9461780(1),rs112333615(1),rs2040408(1),rs2040407(1),rs9469199(1),rs73405471(1),rs36213483(1),rs9461787(1),rs1694133(1)	C4A|C4B
6	rs13195401	26463574	5.87e-11	rs13212534(1),rs13191445(1),rs41266779(1),rs13210041(1),rs35506517(1),rs34888489(1),rs34197618(1),rs36109883(1),rs17598658(1),rs34961555(1),rs55706012(1),rs13220522(1),rs34107459(1),rs58825580(1),rs12174623(1),rs12174639(1),rs13220495(1),rs34605993(1),rs66757203(1),rs35680819(1),rs36033628(1),rs35627490(1),rs13195402(1),rs13195509(1),rs3734542(1)	C4A|C4B
6	rs34105070	27560805	6.22e-11	rs58616630(1),rs34573979(1),rs6904596(1),rs13195636(1),rs35848276(1),rs34965299(1),rs66785117(1),rs140365013(1),rs10484399(1),rs13202775(1),rs35715914(1),rs13212093(1),rs34038546(1),rs141342723(1),rs34543938(1),rs56405707(1),rs13210634(1),rs13215275(1),rs13217620(1),rs72845070(1),rs17749927(1),rs13192965(1),rs34409918(1),rs34432857(1),rs34064842(1),rs13212318(1),rs13202295(1),rs13202291(1),rs1775…	C4A|C4B
6	rs35781323	28144832	7.32e-11	rs34166054(1),rs34662244(1),rs35952432(1),rs13203816(1),rs34588114(1),rs68188794(1),rs34371502(1),rs71559072(1),rs35345226(1),rs35749575(1),rs72846780(1),rs13205911(1),rs13197175(1),rs13197176(1),rs13201308(1),rs34765154(1),rs35098436(1),rs72846794(1),rs34832585(1),rs13195291(1),rs13197633(1),rs35001169(1),rs35656932(1),rs34243448(1),rs13204012(1),rs13205211(1),rs17720293(1),rs67998226(1),rs34878…	C4A|C4B
6	rs485502	32943345	2.93e-10	rs188245(1),rs206771(1)	C4A|C4B
6	rs3130326	32228918	3.51e-10	rs6457524(1),rs9268071(1),rs3115562(1),rs3132933(1),rs1559870(1),rs1559871(1),rs2222988(1),rs6902465(1),rs493136(1),rs543131(1),rs503042(1),rs500279(1),rs496360(1),rs536693(1),rs1265755(1),rs9268267(1),rs1265761(1),rs9268351(1)	C4A|C4B
6	rs3104406	32682443	4.96e-10	NONE	C4A|C4B
6	rs2523461	31364776	5.98e-10	rs2395471(1),rs9501573(1),rs9501574(1),rs9501579(1),rs6928908(1),rs4358666(1),rs4487624(1),rs9501589(1),rs9501590(1)	C4A|C4B
6	rs2517524	31025713	8.59e-10	rs9266074(1)	C4A|C4B
6	rs36221133	31912523	1.17e-09	rs116226697(1),rs79589473(1),rs114469043(1),rs115820082(1),rs11552114(1),rs147305559(1),rs396763(1),rs407283(1),rs28381355(1),rs141245431(1),rs28399993(1),rs139498574(1),rs150223621(1),rs9501618(1)	C4A|C4B
6	rs14597	31440014	1.29e-09	NONE	C4A|C4B
6	rs9264475	31231988	1.43e-09	rs9266571(1),rs1051791(1),rs114215437(1),rs114281305(1),rs116562656(1),rs6909324(1),rs114813526(1)	C4A|C4B
6	rs542418	31836442	3.92e-09	NONE	C4A|C4B
6	rs28367848	31309066	3.96e-09	rs112243036(1)	C4A|C4B
6	rs9469200	32603212	5.25e-09	NONE	C4A|C4B
6	rs2517722	29915330	5.87e-09	rs414215(1),rs396379(1),rs1961135(1),rs2524037(1),rs2517723(1),rs9260309(1),rs2517716(1),rs2517710(1),rs9260408(1),rs9260414(1),rs2517709(1),rs2517706(1),rs7747114(1),rs9260489(1),rs2975042(1),rs2916809(1)	C4A|C4B
6	rs62397687	32802009	1.15e-08	NONE	C4A|C4B
6	rs9268954	32434011	1.16e-08	NONE	C4A|C4B
6	rs707974	31629499	1.35e-08	NONE	C4A|C4B
6	rs1265051	31080704	1.41e-08	NONE	C4A|C4B
6	rs7747800	30927617	1.44e-08	rs17189749(1),rs75930063(1),rs6940037(1),rs75480495(1),rs17196123(1)	C4A|C4B
6	rs1003879	32299592	1.49e-08	rs13194642(1)	C4A|C4B
6	rs9467609	25809751	2.32e-08	rs13191296(1),rs9467600(1),rs9467603(1),rs9467606(1),rs9467607(1),rs9467613(1)	C4A|C4B
6	rs56119517	31847233	2.77e-08	NONE	C4A|C4B
6	rs9469573	33686685	3.97e-08	NONE	C4A|C4B
6	rs6920760	30874797	4.47e-08	NONE	C4A|C4B
4	rs7356490	39486930	7.36e-26	rs2608817(1),rs2687988(1),rs17431867(1),rs2687987(1),rs2687986(1),rs2687985(1),rs2687984(1),rs2608818(1),rs2687978(1),rs1542423(1),rs2926042(1),rs3107672(1),rs2687963(1),rs28521730(1),rs1458255(1),rs2608824(1),rs12513342(1),rs2687967(1),rs4975017(1),rs13112140(1),rs2687969(1),rs10517522(1),rs6855868(1),rs6855886(1),rs6531717(1),rs2249563(1),rs17510142(1),rs2687955(1),rs2687956(1),rs13103023(1),rs…	KLB
4	rs11544855	39512347	2.21e-13	rs3107673(1),rs149348635(1),rs148692097(1),rs1979283(1),rs17431894(1),rs2687962(1),rs17510526(1),rs62308021(1),rs73240607(1),rs6848762(1),rs6843315(1),rs2381396(1),rs62307840(1),rs7674393(1),rs7674549(1),rs6531734(1),rs4975031(1),rs10028609(1),rs4264840(1),rs4388095(1),rs10032164(1),rs4975033(1),rs4975034(1),rs1827637(1),rs7681867(1),rs302933(1),rs302934(1),rs302935(1),rs302937(1),rs4362831(1),rs…	KLB
4	rs2687968	39452432	1.6e-12	rs2249177(1),rs2608827(1),rs2687972(1),rs2608829(1),rs6838815(1),rs1463478(1),rs4975018(1),rs7661070(1),rs62310123(1),rs4974948(1),rs34520289(1),rs34511637(1)	KLB
4	rs35372803	39448586	8.2e-12	NONE	KLB
4	rs6814315	39793385	8.31e-09	NONE	KLB
3	rs2251219	52584787	2.73e-17	rs187084(1),rs353547(1),rs610060(1),rs57630131(1),rs7618915(1),rs11717383(1),rs1060330(1),rs7614727(1),rs7629072(1),rs59565798(1),rs57615517(1),rs34228726(1),rs2276834(1),rs9311474(1),rs3844291(1),rs3852063(1),rs3852064(1),rs1546737(1),rs13094687(1),rs2272088(1),rs648514(1),rs731831(1),rs1010552(1),rs9853056(1),rs4434138(1),rs13303(1),rs13621(1),rs11711421(1),rs4687624(1),rs4687625(1),rs6778735(1…	CAPS
3	rs6794389	53096394	7.57e-10	rs9870898(1),rs6805298(1),rs4687698(1),rs59989280(1),rs4687699(1)	CAPS
3	rs62246629	42834876	1.77e-08	NONE	CAPS
15	rs8030790	55967397	5.57e-53	rs76105455(1),rs7181481(1),rs7181496(1),rs3988162(1),rs78504519(1),rs76613233(1),rs56132020(1),rs78081173(1),rs111493698(1),rs79482995(1),rs78823862(1),rs617137(1),rs1438915(1),rs112282565(1),rs36016255(1),rs111509740(1),rs76674695(1),rs11853232(1),rs11639131(1),rs142697499(1),rs16976434(1),rs112595988(1),rs16976436(1),rs113032684(1),rs558290(1),rs720508(1),rs720509(1),rs1550326(1),rs147191955(1)…	PRTG
15	rs2008336	56007004	2.22e-36	rs488986(1),rs546918(1),rs530798(1),rs491014(1),rs77957184(1),rs4453409(1),rs4561398(1),rs8027131(1),rs9920246(1),rs7166952(1),rs7171318(1),rs7171522(1),rs7171834(1),rs7178379(1),rs4774800(1),rs687128(1),rs11857453(1),rs11858195(1),rs4774802(1),rs7162371(1),rs10851591(1),rs8034414(1),rs6493811(1),rs11630141(1),rs11853512(1),rs6493814(1),rs12442771(1),rs7182733(1),rs12915888(1),rs12916744(1),rs124…	PRTG
15	rs370988976	56037726	7.46e-31	rs149350059(1),rs146211376(1),rs17238262(1),rs113509181(1),rs17238269(1),rs117127695(1),rs75535459(1),rs143904281(1),rs34958422(1),rs11545679(1),rs17819090(1),rs117822780(1),rs79356007(1),rs16976299(1),rs144388081(1),rs139314683(1),rs77866803(1),rs185523919(1),rs75190367(1),rs78353885(1),rs140233269(1),rs138835858(1),rs115704165(1),rs75035759(1),rs143453128(1),rs181861186(1),rs114055514(1),rs1114…	PRTG
15	rs2099662	55875555	2.49e-11	NONE	PRTG
15	rs77511906	55534860	7.17e-11	rs190059064(1),rs76796898(1),rs78686141(1),rs79340306(1),rs77714541(1),rs74971065(1),rs143937894(1),rs149716528(1),rs76690184(1),rs75601168(1),rs16976187(1),rs78788507(1),rs76784115(1),rs117742227(1),rs78425151(1),rs112687855(1),rs149018627(1),rs140594431(1),rs150487075(1),rs142010772(1),rs76027176(1),rs117335696(1),rs76348321(1),rs117670601(1),rs75842644(1),rs117674003(1),rs115127981(1),rs116926…	PRTG
15	rs4238319	56084058	7.05e-10	rs71476746(1),rs12900039(1),rs111501970(1),rs881868(1),rs12902654(1)	PRTG
15	rs60890210	56114778	2.17e-09	rs8038186(1),rs8038387(1),rs11855182(1)	PRTG
6	rs9348709	26360311	1.24e-177	rs9467623(1),rs13211947(1),rs55912630(1),rs523383(1),rs555460(1),rs1165202(1),rs972087(1),rs501220(1),rs9467626(1),rs13198474(1),rs34043431(1),rs36014129(1),rs629444(1),rs7766531(1),rs7750960(1),rs9467632(1),rs13214169(1),rs13208859(1),rs13220488(1),rs13207673(1),rs6903228(1),rs7748167(1),rs9461222(1),rs9467635(1),rs34525648(1),rs35169013(1),rs9461223(1),rs9295675(1),rs17526722(1),rs34804024(1),r…	BTN3A2
6	rs56380525	26371981	3.24e-115	rs9467716(1),rs55984635(1),rs9467717(1),rs9467718(1),rs6914931(1),rs6456715(1),rs6456716(1),rs6456717(1),rs9461245(1),rs72836475(1),rs72836476(1),rs72836479(1),rs116371893(1),rs12203176(1),rs72841505(1),rs9688949(1),rs72841510(1),rs35183513(1),rs55827419(1),rs72841516(1),rs12206621(1),rs9104(1),rs72841540(1),rs12189557(1),rs12664899(1),rs41266835(1),rs17537465(1),rs12204732(1),rs12662604(1),rs471…	BTN3A2
6	rs74689501	26887821	1.06e-103	rs9348734(1),rs12176087(1),rs58060922(1),rs71206067(1),rs71557378(1),rs9379945(1),rs374577630(1),rs80264589(1),rs35173303(1),rs9393777(1),rs66975207(1),rs35869525(1),rs34816374(1),rs34546498(1),rs34864993(1),rs13215879(1),rs56874662(1),rs36022097(1),rs35212793(1),rs13217285(1),rs35741362(1),rs72838268(1),rs12215241(1),rs12190473(1),rs12199218(1),rs3922717(1),rs13207365(1),rs13191326(1),rs12203454…	BTN3A2
6	rs13202295	27698837	5.26e-76	rs3800316(1),rs34150729(1),rs34071253(1),rs35984974(1),rs13191474(1),rs13195040(1),rs41269265(1),rs34613987(1),rs67240003(1),rs7749305(1),rs6918792(1),rs34864796(1),rs58616630(1),rs34573979(1),rs6904596(1),rs13195636(1),rs35848276(1),rs34965299(1),rs66785117(1),rs140365013(1),rs10484399(1),rs34105070(1),rs13202775(1),rs35715914(1),rs13212093(1),rs34038546(1),rs141342723(1),rs34543938(1),rs9468186…	BTN3A2
6	rs13213957	25786226	1.25e-67	rs76426173(1),rs2744301(1),rs2744239(1),rs116418977(1),rs215011(1),rs927985(1),rs927984(1),rs9366622(1),rs9467505(1),rs4712936(1),rs7752195(1),rs9295657(1),rs6921589(1),rs4632883(1),rs2039069(1),rs7774567(1),rs2328887(1),rs9295661(1),rs301400(1),rs34991172(1),rs35789010(1),rs13212936(1),rs13191296(1),rs34438249(1),rs28360622(1),rs35436081(1),rs34582964(1),rs34589724(1),rs68006638(1),rs34493019(1)…	BTN3A2
6	rs13205211	28203056	3.63e-64	rs11967137(1),rs13204012(1),rs9380069(1),rs9393909(1),rs9368563(1),rs9295768(1),rs967005(1),rs17720293(1),rs13200462(1),rs1736904(1),rs9986596(1),rs1679732(1),rs10456362(1),rs1679709(1),rs1778511(1),rs1778508(1),rs2799077(1),rs2799079(1),rs67998226(1),rs11965538(1),rs2743555(1),rs1419183(1),rs34878803(1),rs34396849(1),rs6901575(1),rs13211507(1),rs34691223(1),rs6905391(1),rs13207345(1),rs33932084(…	BTN3A2
6	rs9257800	29340743	5.52e-55	rs3135307(1),rs3131095(1),rs3135308(1),rs3131096(1),rs3118364(1),rs3131097(1),rs3135309(1),rs3135310(1),rs3135311(1),rs9257331(1),rs3135316(1),rs3130838(1),rs3118363(1),rs3135293(1),rs3132382(1),rs3131101(1),rs3132378(1),rs2230683(1),rs3118361(1),rs3130892(1),rs3130895(1),rs3131068(1),rs3130844(1),rs3131072(1),rs3131073(1),rs3130845(1),rs3130846(1),rs3135325(1),rs3130847(1),rs3131076(1),rs1486968…	BTN3A2
6	rs3131341	28778723	5.52e-55	rs1311911(1),rs1233578(1),rs1233579(1),rs1233581(1),rs1233583(1),rs1233585(1),rs1233588(1),rs9257133(1),rs9257136(1),rs9257137(1),rs1238262(1),rs1233593(1),rs9257140(1),rs1233594(1),rs1233597(1),rs1233599(1),rs1233600(1),rs1233604(1),rs1233608(1),rs1233609(1),rs1233610(1),rs1233611(1),rs1233612(1),rs1233614(1),rs9257167(1),rs1233618(1),rs1233619(1),rs1233620(1),rs1233623(1),rs1311917(1),rs1311918…	BTN3A2
6	rs9261290	30038647	2.83e-46	rs396660(1),rs445150(1),rs2747430(1),rs2747431(1),rs1611350(1),rs1622223(1),rs1610735(1),rs1610625(1),rs1633065(1),rs1633041(1),rs1612392(1),rs1737045(1),rs1737040(1),rs1737037(1),rs1737032(1),rs1611270(1),rs1611271(1),rs885940(1),rs885939(1),rs885938(1),rs1610635(1),rs1610636(1),rs1610637(1),rs1611275(1),rs1419641(1),rs9258310(1),rs1615962(1),rs1633029(1),rs1633023(1),rs1611233(1),rs9258380(1),r…	BTN3A2
6	rs1624064	26378681	1.75e-44	rs1535274(1),rs4299827(1),rs6915555(1),rs3807029(1),rs3800302(1),rs4591839(1),rs6911540(1),rs6931849(1),rs6456739(1),rs9379902(1),rs9379903(1),rs6919391(1),rs2494691(1),rs2451739(1),rs3999476(1),rs2494697(1),rs7746643(1),rs6902411(1),rs2451742(1),rs2494705(1),rs2494706(1),rs2498342(1),rs2498343(1),rs2451749(1),rs2494710(1),rs2451752(1),rs2451753(1),rs2494711(1),rs2494714(1),rs2451716(1),rs2451715…	BTN3A2
6	rs7764984	27034181	7.31e-39	rs12207992(1),rs932626(1),rs62400799(1),rs3933230(1),rs12195900(1),rs12203029(1),rs3902342(1),rs12206975(1),rs10946866(1),rs11752912(1),rs11755443(1),rs12189814(1),rs7766015(1),rs6930658(1),rs6930138(1),rs62402030(1),rs4391260(1),rs12197289(1),rs10946886(1),rs4612159(1),rs10946888(1),rs6910264(1),rs9467936(1),rs4713066(1),rs3999229(1),rs10946890(1),rs9357027(1),rs12193875(1),rs12201034(1),rs13217…	BTN3A2
6	rs67575965	26196593	3.76e-36	NONE	BTN3A2
6	rs9262143	30652781	1.29e-35	rs3132610(1),rs9262120(1),rs3095276(1),rs9262132(1),rs9262135(1),rs9262141(1),rs9262142(1),rs3132584(1),rs8233(1),rs7781(1),rs3095330(1),rs3095329(1),rs3094128(1),rs3094127(1),rs1064627(1),rs3095327(1),rs3130658(1),rs3130661(1),rs1059612(1),rs3094125(1),rs2284173(1),rs2284174(1),rs3130662(1),rs3129972(1),rs3129973(1),rs3095332(1),rs3129974(1),rs3095328(1),rs3095326(1),rs3095340(1),rs3131035(1),rs…	BTN3A2
6	rs7763910	26472655	1.91e-33	rs7755997(1),rs2636425(1),rs4521582(1),rs4421190(1),rs4711126(1),rs11756390(1),rs12189867(1),rs10946854(1),rs6936897(1),rs10946856(1),rs2475068(1),rs7765222(1),rs2893884(1),rs12200868(1),rs10755641(1),rs3933235(1),rs3933236(1),rs62400804(1),rs62400806(1),rs12191453(1),rs10807012(1),rs10807013(1),rs10946859(1),rs12191550(1),rs9295709(1),rs3925440(1),rs9689945(1),rs10946861(1),rs4079824(1),rs122029…	BTN3A2
6	rs9358928	26341030	3.75e-29	rs7773004(1),rs6917995(1),rs1155207(1),rs55964643(1)	BTN3A2
6	rs2596565	31353329	8.53e-28	rs1634718(1),rs720465(1),rs1265177(1),rs3132510(1),rs1619179(1),rs3132506(1),rs3132505(1),rs3134785(1),rs3130949(1),rs1793894(1),rs2394894(1),rs2394895(1),rs3134762(1),rs3130424(1),rs9264182(1),rs2394944(1),rs1793891(1),rs2245822(1),rs2853960(1),rs9264490(1),rs2248902(1),rs2853956(1),rs2853953(1),rs1049709(1),rs2524086(1),rs2853949(1),rs2524078(1),rs2844614(1),rs2844613(1),rs2853947(1),rs2524067(…	BTN3A2
6	rs72836462	26352296	7.04e-25	rs112691977(1),rs35932279(1),rs11753257(1),rs11760103(1),rs72836464(1),rs72836472(1),rs72836474(1),rs144022671(1),rs72840197(1),rs36222771(1),rs36222433(1),rs72841507(1),rs60049578(1),rs58367598(1),rs72841517(1),rs145400432(1),rs7765566(1),rs72841537(1),rs113435302(1),rs11759446(1),rs3757143(1),rs113917953(1),rs72842968(1),rs16891664(1),rs72842972(1),rs79628800(1),rs61337028(1),rs17611141(1),rs77…	BTN3A2
6	rs6940230	25247120	1.29e-23	rs77386029(1),rs302974(1),rs302972(1),rs114089484(1),rs77216398(1),rs2894038(1),rs77078042(1),rs79738691(1),rs79223844(1),rs7759688(1),rs77233622(1),rs79939406(1),rs6928303(1),rs114354133(1),rs147459734(1),rs143283779(1),rs186591814(1),rs45546139(1),rs59104926(1),rs79207397(1),rs148149244(1),rs115578938(1),rs140595491(1),rs10498722(1),rs6909365(1),rs80021880(1),rs79070667(1),rs78712602(1),rs76152…	BTN3A2
6	rs9393736	26583676	8.65e-23	rs12191423(1),rs12191629(1),rs144145374(1),rs12205310(1),rs11758306(1),rs76939088(1),rs10946842(1),rs80331108(1),rs75375429(1),rs4713011(1),rs12204861(1),rs4711121(1),rs4713036(1),rs9467882(1),rs4711123(1),rs12194844(1),rs142762132(1),rs375128449(1),rs190913449(1),rs147086576(1),rs189877115(1),rs181594713(1),rs10456346(1),rs10456347(1),rs376743646(1),rs12210888(1)	BTN3A2
6	rs942378	25812459	4.61e-22	rs9379780(1),rs12212049(1),rs3799340(1),rs1892249(1),rs12209125(1),rs3757130(1),rs11754288(1),rs3757131(1),rs35720558(1),rs6909187(1),rs13197601(1),rs13197514(1),rs3799344(1),rs3799346(1),rs942377(1),rs2762353(1),rs1165215(1),rs1165213(1),rs3799350(1),rs1165209(1),rs1324082(1),rs2328895(1),rs9461215(1),rs2817188(1),rs1177442(1),rs1165199(1),rs1924469(1),rs1951905(1),rs1575534(1),rs1165196(1),rs94…	BTN3A2
6	rs9461407	27745738	2.12e-21	rs113039233(1),rs12208078(1),rs10946935(1),rs6910838(1),rs4713112(1),rs6915266(1),rs10946940(1),rs10807029(1),rs6456799(1),rs9393830(1),rs6921256(1),rs6899903(1),rs6456801(1),rs9366697(1),rs9348772(1),rs9380007(1),rs2179096(1),rs9368527(1),rs2056924(1),rs9468209(1),rs9468213(1),rs57252182(1),rs4713120(1),rs9295747(1),rs200477(1),rs200997(1)	BTN3A2
6	rs9467715	26341301	1.06e-20	NONE	BTN3A2
6	rs1736905	29707661	4.6e-20	rs444189(1),rs2747467(1),rs885941(1),rs947819(1),rs760145(1),rs1610741(1),rs1623122(1),rs1622228(1),rs1633085(1),rs1633084(1),rs1737085(1),rs1737083(1),rs1633080(1),rs909729(1),rs1610733(1),rs1610736(1),rs1610622(1),rs909728(1),rs1633108(1),rs1625361(1),rs1633095(1),rs2517937(1),rs1620202(1),rs1633077(1),rs2735027(1),rs1633075(1),rs1736947(1),rs1633053(1),rs1736944(1),rs1633040(1),rs1736943(1),rs…	BTN3A2
6	rs150347822	26867366	5.71e-20	rs146742336(1),rs111732117(1),rs74931492(1)	BTN3A2
6	rs497309	31892484	1.38e-19	rs558702(1),rs519417(1),rs532086(1),rs1265905(1),rs1270942(1),rs389884(1),rs433061(1),rs367364(1),rs394439(1),rs369637(1),rs1150757(1),rs1265889(1),rs1150756(1),rs1150755(1),rs1150754(1),rs1150753(1),rs3134940(1),rs3131300(1),rs3134942(1),rs3131296(1),rs8192589(1),rs3134796(1),rs3134930(1),rs3130297(1),rs3096692(1),rs3134925(1),rs3134924(1),rs3130303(1),rs6901158(1),rs3130304(1),rs3130319(1),rs92…	BTN3A2
6	rs72843780	26494901	3.98e-19	rs41266797(1),rs12195411(1),rs12660069(1),rs72843774(1),rs12664677(1)	BTN3A2
6	rs4383809	25626967	1.49e-18	rs62392334(1),rs2769701(1),rs35033684(1),rs35785909(1),rs58000836(1),rs17266491(1),rs34164888(1),rs212938(1),rs212941(1),rs391629(1),rs212930(1),rs212936(1),rs969297(1),rs214050(1),rs214066(1),rs926326(1),rs9358863(1),rs6903257(1),rs721803(1),rs1012899(1),rs1980453(1),rs3804110(1),rs3804107(1),rs9379775(1),rs2024874(1),rs7771765(1),rs3804102(1),rs7761789(1),rs2281073(1),rs6456685(1),rs1980448(1),…	BTN3A2
6	rs722086	25428954	3.75e-18	rs9467508(1),rs6921603(1)	BTN3A2
6	rs9357030	26985026	1.4e-17	rs6934442(1),rs6905150(1),rs9688695(1),rs9689508(1),rs7742311(1),rs12207080(1),rs4358615(1),rs12661756(1),rs6930959(1)	BTN3A2
6	rs6921148	26411394	8.82e-17	rs148410623(1),rs116651795(1),rs115813830(1),rs182143641(1),rs138643110(1),rs149773133(1),rs116499448(1),rs115247877(1),rs73736247(1),rs73736248(1),rs142803339(1),rs77055120(1),rs75435297(1),rs55674248(1),rs139135943(1),rs55676749(1),rs143104579(1),rs60141514(1),rs180728262(1),rs114301856(1),rs141612865(1),rs144169526(1),rs79849744(1),rs77764407(1),rs376964594(1),rs148958894(1),rs369128791(1)	BTN3A2
6	rs3129137	29130276	9.28e-17	rs1233601(1),rs3132371(1),rs209171(1),rs413158(1),rs209152(1),rs2006173(1),rs3129138(1),rs3094551(1),rs3094550(1)	BTN3A2
6	rs7756309	27377585	1.27e-16	rs12210899(1),rs12210982(1),rs79445210(1),rs191064246(1),rs11756638(1),rs12211817(1),rs77094841(1),rs12201477(1),rs1156457(1),rs9368504(1),rs9368505(1),rs9357035(1),rs190331960(1)	BTN3A2
6	rs9358950	26487085	9.04e-16	rs116855140(1),rs140614283(1),rs9393721(1),rs113222262(1),rs190445241(1),rs139873944(1)	BTN3A2
6	rs259933	30005305	1.3e-15	rs356961(1),rs356966(1),rs259935(1),rs3134879(1),rs1150736(1)	BTN3A2
6	rs9885831	25750793	1.42e-15	rs6911522(1),rs9461196(1),rs10105(1),rs11751287(1),rs9467576(1),rs9467577(1),rs9467578(1),rs9461201(1),rs16890970(1),rs9467583(1),rs7746944(1),rs4236039(1),rs4343909(1),rs6935084(1),rs9467590(1),rs4351252(1),rs7776065(1),rs9986459(1),rs9295669(1),rs596774(1),rs504576(1),rs2575174(1),rs537673(1),rs670011(1),rs1935234(1)	BTN3A2
6	rs3135394	32408497	1.6e-15	rs424232(1),rs2157334(1),rs3135353(1),rs3135351(1),rs3129841(1),rs3135349(1),rs3129842(1),rs2395170(1),rs2395171(1),rs3135345(1),rs763035(1),rs1894552(1),rs3129843(1),rs3129855(1),rs3129856(1),rs9268636(1),rs3135393(1),rs6925852(1),rs3129884(1),rs3129885(1),rs2239806(1),rs2239805(1),rs1051336(1),rs7383481(1),rs3129891(1),rs3135386(1),rs2395183(1),rs7762077(1),rs3129893(1),rs3129894(1),rs3129896(1…	BTN3A2
6	rs7749342	25920265	2.33e-14	rs9467596(1),rs3923(1),rs2096386(1),rs603089(1),rs793144(1),rs629835(1),rs645279(1),rs599444(1),rs473913(1),rs1165170(1),rs537581(1),rs517842(1),rs478349(1),rs428469(1),rs9379801(1),rs6926383(1),rs7767546(1),rs199747(1),rs9295674(1),rs2071300(1),rs3903852(1),rs7450342(1),rs9358894(1),rs199743(1),rs199741(1),rs442601(1),rs199736(1),rs9393676(1),rs9295678(1),rs2097273(1),rs2051541(1),rs2051540(1),r…	BTN3A2
6	rs12203693	26661295	2e-13	rs12194634(1)	BTN3A2
6	rs116639444	26612815	2.2e-13	rs2298090(1),rs114141618(1),rs75652102(1),rs3734545(1),rs142147679(1),rs115948060(1),rs144404387(1)	BTN3A2
6	rs2745411	29518442	2.62e-13	rs2523429(1),rs2745401(1),rs2523427(1),rs2745403(1),rs1073339(1),rs2523425(1),rs969931(1),rs2745406(1),rs1233427(1),rs1233426(1),rs362546(1),rs909968(1),rs909967(1),rs362544(1),rs1233422(1),rs1233421(1),rs2745409(1),rs1233420(1),rs2223611(1),rs1233419(1),rs1233418(1),rs414282(1),rs362514(1),rs446198(1),rs414390(1),rs362540(1),rs422302(1),rs394075(1),rs426595(1),rs1233413(1),rs407161(1),rs398616(1…	BTN3A2
6	rs2975031	29832919	5.09e-13	rs3115628(1),rs3115626(1),rs3115625(1),rs3132726(1),rs3128906(1),rs3094169(1),rs1611657(1),rs2523810(1),rs892666(1),rs2735080(1),rs2735079(1),rs2523957(1),rs2256919(1),rs444252(1),rs2523948(1)	BTN3A2
6	rs10456357	27903467	2.27e-12	rs12195700(1),rs6920512(1)	BTN3A2
6	rs1800683	31540071	2.34e-12	rs3093974(1),rs3130630(1),rs3093949(1),rs3131641(1),rs909253(1),rs1041981(1)	BTN3A2
6	rs2393593	26285683	6.39e-12	rs12526215(1),rs7769028(1),rs9393692(1),rs9379838(1),rs9358915(1),rs9393693(1),rs7761298(1),rs9393694(1),rs7771202(1),rs6940237(1),rs9358917(1),rs2393592(1),rs3999544(1),rs34916901(1),rs1124999(1),rs1125000(1),rs9358919(1),rs6939589(1),rs9379843(1),rs2142703(1),rs4412192(1),rs6908328(1),rs7746807(1),rs7747133(1),rs7450556(1),rs6456711(1),rs6456712(1),rs989134(1),rs9366651(1)	BTN3A2
6	rs193134172	26912631	7.15e-12	rs533619859(1),rs150965359(1),rs77011376(1),rs114215212(1),rs140589663(1),rs145623467(1)	BTN3A2
6	rs1961756	26803222	1.19e-11	rs138087738(1),rs139591095(1),rs149234133(1),rs568019693(1),rs145639523(1),rs144939183(1),rs114282375(1)	BTN3A2
6	rs2023472	30075864	1.21e-11	NONE	BTN3A2
6	rs198806	26133616	1.26e-11	rs1572982(1),rs198858(1),rs198856(1),rs198854(1),rs198852(1),rs198850(1),rs198849(1),rs198848(1),rs198847(1),rs198845(1),rs198842(1),rs198841(1),rs198840(1),rs198838(1),rs198834(1),rs1056314(1),rs13161(1),rs198831(1),rs198829(1),rs198828(1),rs198827(1),rs198826(1),rs198825(1),rs198824(1),rs198821(1),rs198820(1),rs198819(1),rs198818(1),rs198817(1),rs198816(1),rs198815(1),rs198814(1),rs198813(1),rs…	BTN3A2
6	rs2690111	25327427	1.33e-11	rs2690107(1)	BTN3A2
6	rs1076828	30628252	1.63e-11	rs1012411(1),rs2187977(1),rs1264544(1)	BTN3A2
6	rs144735131	26121278	2.45e-11	rs75371173(1),rs114124677(1),rs146506332(1),rs78306685(1)	BTN3A2
6	rs2206253	27396066	4.1e-11	rs2076305(1),rs4713096(1),rs4713097(1),rs4711151(1),rs10946918(1),rs6456782(1),rs7753569(1),rs7771598(1),rs7754086(1),rs6928314(1),rs12205189(1),rs12525544(1),rs12528904(1),rs62401133(1),rs62401134(1),rs138730669(1),rs7747444(1),rs12529840(1),rs10484396(1),rs2206254(1),rs1569566(1),rs979352(1),rs6908086(1),rs6914542(1),rs6899780(1),rs6900278(1),rs12197858(1),rs10484397(1),rs12200018(1),rs4713101(…	BTN3A2
6	rs438534	26199524	5.79e-11	rs12190171(1),rs1165210(1),rs1165149(1),rs199745(1),rs79604765(1)	BTN3A2
6	rs2256184	31380583	6.57e-11	rs1063631(1),rs1051786(1),rs1051794(1),rs3828878(1),rs3828882(1),rs1051796(1),rs1051797(1),rs1131898(1),rs1051798(1),rs1140700(1),rs1063635(1),rs2844514(1),rs2256174(1),rs2256183(1),rs6933621(1),rs6934311(1),rs3132467(1),rs6934403(1),rs2853968(1),rs9266823(1),rs9266824(1),rs9266829(1),rs2516448(1),rs7451769(1),rs55653675(1),rs55961601(1),rs61277166(1),rs59076819(1),rs60484313(1),rs68094537(1),rs6…	BTN3A2
6	rs114641217	27425585	1.33e-10	rs79529070(1)	BTN3A2
6	rs57651384	32923849	3.78e-10	rs73396802(1),rs58173627(1),rs59576053(1),rs73409631(1),rs76088152(1),rs73409636(1),rs73409643(1),rs111234931(1),rs113070636(1),rs112935194(1),rs57331574(1),rs113913737(1),rs73409691(1),rs116416291(1)	BTN3A2
6	rs114618338	26340271	3.81e-10	rs141350671(1),rs16891516(1),rs114572657(1),rs114181089(1),rs114363029(1),rs116466748(1)	BTN3A2
6	rs1131114	31239100	4.26e-10	NONE	BTN3A2
6	rs2769703	25468825	4.7e-10	rs1328262(1),rs4320355(1),rs301399(1),rs301397(1),rs301396(1),rs1980884(1),rs1752776(1),rs399930(1),rs435596(1),rs463121(1),rs6910405(1),rs419563(1),rs396050(1),rs13217797(1),rs9295663(1)	BTN3A2
6	rs2516413	31461509	6.9e-10	rs2248352(1),rs2523708(1),rs2523707(1),rs2523706(1),rs3016009(1),rs2507964(1),rs2428499(1),rs2428498(1),rs2507963(1),rs9267294(1),rs2905724(1),rs2516415(1),rs2395039(1),rs2253040(1),rs2253042(1),rs2253052(1),rs2516400(1)	BTN3A2
6	rs9266458	31338626	1.88e-09	rs2844580(1),rs2523535(1),rs9266440(1),rs2442752(1)	BTN3A2
6	rs1264374	30769138	2.17e-09	NONE	BTN3A2
6	rs2690098	25346955	2.25e-09	rs2690099(1),rs2744238(1)	BTN3A2
6	rs78871367	26210659	2.41e-09	rs6925088(1),rs77832727(1),rs73736571(1)	BTN3A2
6	rs6942120	25683954	3.42e-09	NONE	BTN3A2
6	rs2395005	31412652	3.7e-09	NONE	BTN3A2
6	rs3130955	31054511	5.64e-09	NONE	BTN3A2
6	rs78224691	28237110	7.48e-09	rs16893889(1),rs2179174(1),rs7451726(1)	BTN3A2
6	rs9461204	25718466	1.03e-08	rs4419666(1),rs4409177(1),rs9467570(1),rs9467573(1),rs11756503(1),rs9467581(1),rs7750846(1),rs35670731(1),rs9461210(1),rs9467591(1),rs12207270(1),rs12200838(1),rs1892256(1),rs13194155(1),rs16890999(1)	BTN3A2
6	rs112357339	27202714	1.16e-08	rs112848996(1),rs112130511(1),rs113809482(1)	BTN3A2
6	rs9265912	31313733	1.18e-08	NONE	BTN3A2
6	rs414745	28526655	1.2e-08	rs418092(1),rs418914(1),rs410106(1),rs3864294(1)	BTN3A2
6	rs880638	28706912	1.44e-08	NONE	BTN3A2
6	rs9265620	31299685	1.48e-08	NONE	BTN3A2
6	rs2524084	31241639	1.52e-08	NONE	BTN3A2
6	rs3117347	29251906	2.14e-08	rs3117346(1)	BTN3A2
6	rs3132684	29990708	2.97e-08	NONE	BTN3A2
6	rs6922815	27311658	3.41e-08	NONE	BTN3A2
6	rs1737076	29725321	3.61e-08	rs1633087(1),rs1737086(1)	BTN3A2
6	rs12206581	28594342	3.71e-08	NONE	BTN3A2
6	rs2516708	30228721	3.73e-08	rs2428506(1),rs2844766(1),rs2516696(1),rs2844762(1)	BTN3A2
6	rs3130556	31094636	3.75e-08	NONE	BTN3A2
6	rs149484301	27162183	4.8e-08	NONE	BTN3A2
22	rs150369701	24618962	5.43e-38	rs184631484(1),rs142449120(1),rs140980900(1),rs138310565(1),rs191253523(1),rs55707102(1),rs62232017(1),rs556704200(1),rs150853073(1),rs5760293(1),rs62233060(1),rs77036345(1),rs62233061(1),rs62233063(1),rs62233064(1),rs62233065(1),rs62233066(1),rs5760308(1),rs5760309(1),rs77943168(1),rs147686390(1),rs5751836(1),rs57636940(1),rs62233069(1),rs62233071(1),rs116907149(1),rs183038299(1),rs62233075(1),r…	GGT5
22	rs6004108	24631748	1.04e-19	rs5760189(1),rs6004047(1),rs2000471(1),rs5760202(1),rs12627971(1),rs7288670(1),rs56188355(1),rs2275984(1),rs9608255(1),rs9624432(1),rs34505104(1),rs9624434(1),rs6004109(1),rs72617245(1),rs35720801(1),rs2078191(1),rs13055027(1),rs34288539(1),rs11704880(1),rs143283354(1)	GGT5
22	rs11090315	24642881	1.71e-13	rs762276(1),rs2275985(1),rs4822473(1),rs5760270(1),rs4443101(1),rs28433519(1),rs12166267(1),rs2276449(1)	GGT5
22	rs55691574	24719125	5.34e-11	rs56241416(1),rs17004899(1),rs55801171(1),rs5760364(1),rs55924647(1),rs62234042(1),rs80159877(1),rs17004919(1)	GGT5
6	rs2524098	31236316	0	rs3131922(1),rs3869098(1),rs2844670(1),rs2517546(1),rs3130574(1),rs3131920(1),rs3131788(1),rs2517524(1),rs3131794(1),rs3094671(1),rs3095311(1),rs3130544(1),rs2517559(1),rs2233980(1),rs3094222(1),rs3130985(1),rs3130557(1),rs3131008(1),rs3132541(1),rs3130562(1),rs7750641(1),rs3130933(1),rs3094189(1),rs3134789(1),rs3131017(1),rs3130460(1),rs3095238(1),rs3095237(1),rs3130461(1),rs3130462(1),rs3094609…	HLA-C
6	rs9266075	31319754	4.39e-149	rs3915966(1),rs2905757(1),rs2233955(1),rs9263789(1),rs28362359(1),rs17191510(1),rs189593376(1),rs113075583(1),rs17191797(1),rs17191904(1),rs116556510(1),rs113700423(1),rs113288069(1),rs112445341(1),rs2524110(1),rs67524139(1),rs2853956(1),rs112126458(1),rs113792081(1),rs2074489(1),rs5010528(1),rs58019823(1),rs6923313(1),rs67058142(1),rs112149677(1),rs3132482(1),rs73390981(1),rs111373731(1),rs11176…	HLA-C
6	rs3130696	31243884	1.22e-115	rs1634721(1),rs1634726(1),rs3132566(1),rs3131010(1),rs2524084(1),rs2524075(1),rs6912893(1),rs9380235(1),rs28367586(1),rs6921855(1),rs6899660(1),rs9380236(1),rs9368671(1),rs72861464(1),rs16899147(1),rs72861465(1),rs9366776(1),rs10947169(1),rs3873377(1),rs6916525(1),rs6939681(1),rs9357122(1),rs9394052(1),rs9295969(1),rs9348863(1),rs9357123(1),rs3873381(1),rs3873382(1),rs9394053(1),rs9348864(1),rs92…	HLA-C
6	rs9264803	31270451	7.5e-108	rs28744241(1),rs28360991(1),rs28360995(1),rs28744256(1),rs28744257(1),rs28744259(1),rs28744260(1),rs28744261(1),rs28744262(1),rs28744263(1),rs28744264(1),rs10456394(1),rs28744265(1),rs28744266(1),rs28360996(1),rs28744269(1),rs28360999(1),rs28361002(1),rs28361003(1),rs28361004(1),rs28361006(1),rs28361007(1),rs28361008(1),rs28361009(1),rs28361010(1),rs28361012(1),rs28361013(1),rs28361014(1),rs92639…	HLA-C
6	rs685031	31881731	1.3e-104	rs2857700(1),rs2857609(1),rs2857600(1),rs2736177(1),rs3130068(1),rs3130069(1),rs3135044(1),rs2736171(1),rs1046080(1),rs3130625(1),rs2272593(1),rs3130050(1),rs3115669(1),rs3130617(1),rs3117578(1),rs3131377(1),rs3115668(1),rs3115667(1),rs3131376(1),rs9267576(1),rs521977(1),rs494620(1),rs614549(1),rs504653(1),rs527254(1),rs9267658(1),rs9267659(1),rs605203(1),rs570263(1),rs589428(1),rs2844458(1),rs48…	HLA-C
6	rs2394946	31221153	4.43e-100	rs2844672(1),rs2844669(1),rs2517553(1),rs2844665(1),rs2517552(1),rs2394430(1),rs2394429(1),rs2394428(1),rs2517550(1),rs2517548(1),rs2517543(1),rs2517534(1),rs2517533(1),rs2517532(1),rs2523862(1),rs2523859(1),rs2523858(1),rs2252195(1),rs2394424(1),rs3131789(1),rs2517501(1),rs3132562(1),rs2535310(1),rs2535303(1),rs3130956(1),rs3130957(1),rs3130959(1),rs2535302(1),rs2517470(1),rs2429723(1),rs2517465…	HLA-C
6	rs9262634	31025271	2.55e-93	rs2517580(1),rs2517579(1),rs2250264(1),rs1264315(1),rs3869097(1),rs12661157(1),rs62399429(1),rs111413526(1),rs62399443(1),rs62401664(1),rs62401665(1),rs12110470(1),rs12110785(1),rs62401667(1),rs62401668(1),rs62401669(1),rs111996227(1),rs62401670(1),rs62401671(1),rs62401672(1),rs111673650(1),rs79027726(1),rs111414258(1),rs55987123(1),rs9262568(1),rs10947129(1),rs12528584(1),rs12528596(1),rs1045638…	HLA-C
6	rs9266233	31325430	2.08e-78	rs1265048(1),rs3130519(1),rs3130947(1),rs9264023(1),rs3130472(1),rs3130939(1),rs3130527(1),rs7753218(1),rs3132532(1),rs9264086(1),rs2394888(1),rs3130701(1),rs3134770(1),rs28397298(1),rs9295981(1),rs75456009(1),rs74615740(1),rs75256987(1),rs114322933(1),rs9266263(1),rs9266265(1),rs9266266(1),rs9266269(1),rs9266270(1),rs73390208(1),rs9405084(1),rs9266276(1),rs9378248(1),rs2249935(1),rs2596477(1),rs…	HLA-C
6	rs4644106	31319586	7.04e-77	rs3132572(1),rs2844650(1),rs2844649(1),rs2844701(1),rs2517451(1),rs1632870(1),rs2517503(1),rs3130967(1),rs2517438(1),rs2256962(1),rs3095304(1),rs3130571(1),rs2233952(1),rs1265094(1),rs3094663(1),rs3130464(1),rs2285803(1),rs3130454(1),rs1265081(1),rs1265080(1),rs3094226(1),rs2073719(1),rs3130575(1),rs3132537(1),rs2240060(1),rs3131013(1),rs9263758(1),rs3130451(1),rs3130452(1),rs2073721(1),rs2073723…	HLA-C
6	rs1264306	30882203	1.64e-75	rs3129989(1),rs3130783(1),rs3130648(1),rs1264342(1),rs2517582(1),rs2535337(1),rs2535336(1),rs2535335(1),rs2535333(1),rs2517577(1),rs2517576(1),rs2844664(1),rs2844663(1),rs2535331(1),rs2844662(1),rs3095345(1),rs2844659(1),rs2844657(1),rs2535326(1),rs2535325(1),rs3130657(1),rs2844654(1),rs2535339(1),rs2517573(1),rs3131032(1),rs1264334(1),rs1264333(1),rs3094719(1),rs3130797(1),rs1264331(1),rs9357102…	HLA-C
6	rs9264839	31270949	6.84e-66	rs9262601(1),rs9263451(1),rs9263459(1),rs9263580(1),rs9263600(1),rs9263607(1),rs9263623(1),rs41315387(1),rs79039597(1),rs79797985(1),rs2270190(1),rs1265051(1),rs3823403(1),rs17190526(1),rs1265091(1),rs6910473(1),rs9263825(1),rs6913074(1),rs9263833(1),rs9263838(1),rs9263861(1),rs9501079(1),rs9501082(1),rs4516988(1),rs9501513(1),rs4351302(1),rs4520044(1),rs9501517(1),rs9501518(1),rs28744252(1),rs28…	HLA-C
6	rs3129987	30766204	3.88e-62	rs6906364(1),rs6911349(1),rs28360031(1),rs2057726(1),rs3094063(1),rs1264569(1),rs1264543(1),rs3131110(1),rs1264536(1),rs1264521(1),rs1264519(1),rs1264510(1),rs2524199(1),rs2524172(1),rs2516670(1),rs1264459(1),rs3131117(1),rs9262081(1),rs2534826(1),rs28360036(1),rs3132611(1),rs1264440(1),rs1264433(1),rs3130245(1),rs1264420(1),rs2517564(1),rs28360037(1),rs3130000(1),rs3094092(1),rs28360038(1),rs284…	HLA-C
6	rs2229094	31540556	3.33e-58	rs2534652(1),rs2516486(1),rs2523512(1),rs2251824(1),rs2523503(1),rs2523500(1),rs2516395(1),rs4947324(1),rs2516391(1),rs62395769(1),rs2516390(1),rs3094595(1),rs928815(1),rs12663590(1),rs3135043(1),rs3135042(1),rs2857710(1),rs2857602(1),rs2857708(1),rs2844486(1),rs2844485(1),rs2844484(1),rs2844483(1),rs2857706(1),rs3093540(1),rs2844482(1),rs2071590(1),rs2239704(1),rs1799964(1),rs1800630(1),rs309366…	HLA-C
6	rs204893	32094593	7.78e-57	rs6941112(1),rs6449(1),rs6902493(1),rs204887(1),rs2239689(1),rs7766862(1),rs2071295(1),rs2071293(1),rs8283(1),rs9267803(1),rs4713505(1),rs4713506(1),rs1053924(1),rs9267810(1),rs1061808(1),rs9267823(1),rs9267830(1),rs9267831(1),rs9267832(1),rs9267833(1),rs430916(1),rs520803(1),rs520692(1),rs520688(1),rs415929(1)	HLA-C
6	rs1055890	31321915	1.56e-56	rs3873387(1),rs2596501(1),rs9266258(1),rs9266260(1),rs9266261(1),rs2523586(1),rs2523581(1),rs2442737(1),rs3131624(1)	HLA-C
6	rs9266271	31326082	1.5e-55	rs34429926(1),rs73390205(1),rs75546626(1),rs62396273(1),rs3997996(1),rs3997999(1),rs74762609(1)	HLA-C
6	rs204990	32161430	1.28e-50	rs3130491(1),rs915652(1),rs915651(1),rs12213415(1),rs71563368(1),rs2736425(1),rs2763980(1),rs681331(1),rs3115674(1),rs3130476(1),rs9267574(1),rs515688(1),rs501942(1),rs558702(1),rs519417(1),rs497309(1),rs1265905(1),rs1270942(1),rs389884(1),rs433061(1),rs367364(1),rs394439(1),rs369637(1),rs1150757(1),rs1265889(1),rs1150756(1),rs1150755(1),rs1150754(1),rs1150753(1),rs3130349(1),rs3134940(1),rs20499…	HLA-C
6	rs1632855	30971769	3.56e-50	rs3130117(1),rs3130247(1),rs3132610(1),rs9262120(1),rs3095276(1),rs9262132(1),rs9262135(1),rs9262141(1),rs9262142(1),rs9262143(1),rs3095327(1),rs3130658(1),rs3130661(1),rs1059612(1),rs3094125(1),rs3129972(1),rs3129973(1),rs3095332(1),rs3129974(1),rs3095328(1),rs3095326(1),rs3095340(1),rs3131035(1),rs3094122(1),rs9262172(1),rs9262174(1),rs3094121(1),rs3094120(1),rs3094119(1),rs3129975(1),rs3094118…	HLA-C
6	rs3828905	31464902	5.79e-48	rs5027463(1),rs5027461(1),rs9267352(1),rs9267354(1),rs9267356(1),rs3828898(1),rs6916187(1),rs2534676(1),rs6916394(1),rs9267366(1),rs9267367(1),rs6916960(1),rs3828903(1),rs3828906(1),rs3828908(1),rs3828909(1),rs3828910(1),rs2534674(1),rs3828912(1),rs2844498(1),rs9267429(1),rs9267431(1),rs2246626(1),rs2516403(1),rs2516401(1),rs2246871(1),rs2516398(1),rs2516493(1),rs2516492(1),rs2844495(1),rs2844494…	HLA-C
6	rs58264607	31319872	8.8e-48	rs114996065(1),rs11756181(1),rs111378116(1),rs113017263(1),rs16898614(1),rs16898629(1),rs114531846(1),rs116063751(1),rs116435269(1),rs146962790(1),rs3901849(1),rs116464870(1),rs114927745(1),rs142005837(1),rs146196615(1),rs117403002(1),rs72853194(1),rs2233982(1),rs115928361(1),rs17190638(1),rs17197080(1),rs16898861(1),rs17840029(1),rs17197220(1),rs114907333(1),rs114216136(1),rs7771083(1),rs5679290…	HLA-C
6	rs9268671	32414290	3.53e-47	rs3134603(1),rs3130346(1),rs9267953(1),rs9267955(1),rs9267992(1),rs6913182(1),rs4713515(1),rs9268103(1),rs9268104(1),rs9268118(1),rs9268138(1),rs9268148(1),rs9268149(1),rs9268155(1),rs9268205(1),rs6920338(1),rs9268234(1),rs7451330(1),rs3129960(1),rs3129900(1),rs9368716(1),rs3117125(1),rs3117119(1),rs3132963(1),rs3117117(1),rs3117115(1),rs9268321(1),rs3129934(1),rs2281276(1),rs9268399(1),rs9268402…	HLA-C
6	rs9267516	31569901	1.62e-46	rs2256965(1),rs2515919(1),rs2857596(1)	HLA-C
6	rs2530707	30941846	1.76e-43	rs1634731(1),rs1634722(1),rs1634723(1),rs1619376(1),rs1634728(1),rs3094225(1)	HLA-C
6	rs28894975	30990219	1.1e-42	rs28780110(1),rs13208886(1),rs28732075(1),rs13195417(1),rs34331231(1),rs13200483(1),rs2844695(1),rs13211972(1),rs1819786(1),rs3873343(1),rs2894050(1),rs9283889(1),rs149405105(1),rs13191258(1),rs9378112(1),rs9391700(1),rs9378113(1),rs9378151(1),rs9394025(1),rs9366764(1),rs9380204(1),rs4713408(1),rs9394026(1),rs9391701(1),rs3871465(1),rs3871466(1),rs7776233(1),rs3869096(1),rs9262474(1),rs9262477(1)…	HLA-C
6	rs6909939	31140518	7.28e-42	rs9262602(1),rs9263726(1),rs2233945(1),rs1063646(1),rs7771067(1),rs7757012(1),rs9263734(1),rs9263738(1),rs9263739(1),rs9263740(1),rs9263741(1),rs9263745(1),rs9263748(1),rs9263749(1),rs9263750(1),rs9263751(1),rs6903261(1),rs9263756(1),rs130070(1),rs9263794(1),rs1044870(1),rs9263796(1),rs9263800(1),rs9263802(1),rs9263809(1),rs9263811(1),rs9263816(1),rs9263817(1),rs9263818(1),rs9263868(1),rs6932396(…	HLA-C
6	rs28752779	31288781	2.48e-41	rs41287842(1),rs190269301(1),rs140895602(1),rs6927322(1),rs28360051(1),rs28749547(1),rs114542476(1),rs41315391(1),rs28397290(1),rs7752963(1),rs28397301(1),rs139753481(1),rs6907645(1),rs9689773(1),rs28749576(1),rs17198455(1),rs17198497(1),rs7747738(1),rs114351289(1),rs28397309(1),rs28367568(1),rs3864297(1),rs3873372(1),rs28367569(1),rs114472942(1),rs28367582(1),rs28367583(1),rs28367584(1),rs691337…	HLA-C
6	rs9267573	31809866	1.02e-40	rs3132453(1),rs750332(1),rs2395047(1),rs760293(1),rs2844464(1),rs2242656(1),rs2272592(1),rs3131382(1),rs3117572(1),rs2227956(1),rs9267577(1),rs7451017(1),rs9267649(1),rs9267654(1)	HLA-C
6	rs3094622	30327952	1.22e-40	rs1611701(1),rs1611703(1),rs1611706(1),rs1611714(1),rs1611716(1),rs1611718(1),rs1611721(1),rs1611725(1),rs1611727(1),rs1611738(1),rs1611740(1),rs1611744(1),rs1611745(1),rs1611746(1),rs2734977(1),rs2734970(1),rs1611630(1),rs1611635(1),rs885933(1),rs885932(1),rs1611645(1),rs1611647(1),rs2734963(1),rs1611579(1),rs9260080(1),rs3129022(1),rs1655896(1),rs2571384(1),rs2571385(1),rs2517724(1),rs1632882(1…	HLA-C
6	rs9275282	32662974	1.8e-39	rs6926737(1),rs3763314(1),rs3763317(1),rs9268501(1),rs9268502(1),rs9268503(1),rs9268506(1),rs9268507(1),rs9268513(1),rs5007266(1),rs5007265(1),rs5007264(1),rs5007263(1),rs5007262(1),rs5007261(1),rs5007260(1),rs5007259(1),rs5007258(1),rs6906730(1),rs6911383(1),rs6932810(1),rs6932542(1),rs968154(1),rs9268518(1),rs9268519(1),rs9268520(1),rs9469108(1),rs6918317(1),rs4959027(1),rs3135377(1),rs4412247(…	HLA-C
6	rs73394251	31347608	1.54e-38	rs148298273(1),rs56071357(1),rs114773933(1),rs2523615(1),rs2523614(1),rs72502570(1),rs73406410(1),rs115986568(1),rs4991646(1),rs9501573(1),rs9501574(1),rs9295986(1),rs9501579(1),rs6928908(1),rs4358666(1),rs4487624(1),rs28611443(1),rs2395492(1),rs2395491(1),rs4446608(1),rs4624908(1),rs13194571(1),rs4959067(1),rs9501587(1),rs9501588(1),rs9266636(1),rs9266638(1),rs76188215(1),rs75430636(1),rs2862342…	HLA-C
6	rs9501557	31231306	3.04e-38	rs150689046(1),rs149396823(1),rs116772142(1),rs17190762(1),rs188786595(1),rs146793554(1),rs57833738(1),rs9264041(1),rs7739334(1),rs141899063(1),rs4084090(1),rs4416711(1),rs9501556(1),rs11759049(1),rs114203148(1),rs9380239(1),rs12174774(1),rs7750695(1),rs7750269(1),rs9368673(1),rs9368674(1),rs9368675(1),rs9368676(1),rs9368677(1),rs9368678(1),rs9394055(1),rs9368679(1),rs7760988(1),rs9394056(1),rs77…	HLA-C
6	rs2523897	30993958	1.45e-37	NONE	HLA-C
6	rs11967684	31199766	3.57e-37	rs6457301(1),rs10947121(1),rs4248153(1),rs9295962(1),rs9501520(1),rs9501521(1),rs28744251(1),rs17197637(1),rs17191321(1),rs17197665(1),rs17197679(1),rs9501089(1),rs6928399(1),rs6934133(1),rs6933818(1),rs10807083(1),rs9357119(1),rs9380229(1),rs4141168(1)	HLA-C
6	rs1794282	32666526	3.7e-37	rs3130319(1),rs3130321(1),rs3132966(1),rs112845108(1),rs3115567(1),rs3096687(1),rs3132927(1),rs3130331(1),rs3096684(1),rs3096683(1),rs3132931(1),rs3096669(1),rs9268084(1),rs3096672(1),rs3096674(1),rs3130336(1),rs3096677(1),rs3096678(1),rs3115558(1),rs3115557(1),rs9268096(1),rs9268097(1),rs3130337(1),rs2114435(1),rs1559873(1),rs1559874(1),rs3132951(1),rs9268109(1),rs7776041(1),rs9268116(1),rs92681…	HLA-C
6	rs2516501	31356598	5.71e-37	rs79556279(1),rs2844575(1),rs2853984(1),rs2844558(1),rs2844555(1),rs77468121(1),rs9266629(1),rs9266632(1),rs77708900(1),rs9266657(1),rs9266668(1),rs76546355(1),rs9266721(1),rs74824582(1)	HLA-C
6	rs1264344	30800577	3.92e-36	rs915664(1),rs3130647(1),rs1264345(1),rs1264343(1),rs2535338(1),rs3130787(1),rs2394450(1),rs3132573(1),rs3131033(1),rs2285319(1),rs9394021(1),rs4711247(1),rs3873333(1),rs3873334(1),rs35581359(1)	HLA-C
6	rs6909321	31093190	7.98e-36	rs12214039(1),rs12197796(1),rs3734852(1),rs3130980(1),rs3095297(1),rs1062470(1),rs13201757(1),rs2239522(1),rs3815087(1),rs9263699(1),rs3778639(1),rs9263701(1),rs9263703(1),rs12199460(1),rs17196961(1),rs6931464(1),rs6931633(1),rs6911408(1),rs6932086(1),rs9263714(1),rs9263715(1),rs9501055(1),rs6906565(1),rs6906566(1),rs6906449(1),rs13196034(1),rs13196158(1),rs13196363(1),rs9766032(1),rs13200022(1),…	HLA-C
6	rs1055388	31501737	2.35e-35	rs2523669(1),rs2596450(1),rs3094006(1),rs2395042(1),rs2395043(1),rs3130926(1),rs3134899(1),rs3131639(1),rs2286713(1),rs3093954(1),rs3093953(1),rs3131638(1),rs3132463(1),rs3132460(1),rs3132459(1),rs3131632(1),rs3131630(1),rs3132456(1),rs3130639(1),rs3093997(1),rs3130637(1),rs3130636(1),rs3095228(1),rs3132454(1),rs3093994(1),rs3093993(1),rs3095227(1),rs3093992(1),rs3093991(1),rs3130635(1),rs3095226…	HLA-C
6	rs9266715	31349720	1.08e-34	rs9266716(1),rs9266717(1),rs9266718(1),rs9266719(1),rs2507978(1),rs2523455(1),rs2859448(1),rs2596454(1),rs2518027(1),rs2844507(1),rs2596448(1)	HLA-C
6	rs1235162	29537224	1.12e-34	rs3131085(1),rs3129788(1),rs3129112(1),rs3130773(1),rs3130715(1),rs3129120(1),rs3130725(1),rs4947263(1),rs9257566(1),rs149404333(1),rs3116815(1),rs3130746(1),rs3129173(1),rs3116829(1),rs3116830(1),rs9257611(1),rs3130828(1),rs3130808(1),rs3117342(1),rs3117339(1),rs3117333(1),rs3117326(1),rs144447022(1),rs3130834(1),rs3117425(1),rs3117439(1),rs3117426(1),rs3117427(1),rs150254595(1),rs3129682(1),rs6…	HLA-C
6	rs9267084	31409605	2.03e-34	rs9266290(1),rs9266292(1),rs2523676(1),rs2523668(1)	HLA-C
6	rs73390248	31329834	2.69e-31	rs2596485(1),rs111281598(1),rs73400361(1),rs112630608(1),rs112968142(1),rs56263516(1),rs59438896(1),rs76332236(1),rs4947326(1),rs4947327(1),rs9267497(1),rs28732152(1),rs28732155(1),rs28732156(1),rs28732159(1),rs28381344(1),rs41315808(1),rs28732160(1),rs9368699(1),rs28732162(1)	HLA-C
6	rs9366772	31229338	3.54e-30	rs9380215(1),rs4713431(1),rs9380217(1),rs12527394(1),rs4947296(1),rs12529288(1),rs9394037(1),rs9348854(1),rs4947302(1),rs2240066(1),rs3094188(1),rs185924983(1),rs12526142(1),rs73728294(1),rs115413710(1),rs149162659(1),rs115878234(1),rs114573401(1),rs116011117(1),rs116069039(1),rs114963023(1),rs116780006(1),rs150314604(1),rs116615123(1),rs114070457(1),rs116135181(1),rs114343342(1),rs114751866(1),r…	HLA-C
6	rs887464	31145920	4.63e-30	rs3130453(1),rs3132526(1),rs1419880(1),rs2021375(1),rs3094195(1),rs6921663(1),rs9368662(1),rs9368663(1),rs6899874(1),rs28360064(1),rs9295960(1),rs9391819(1),rs6901685(1),rs6922842(1),rs6922553(1),rs6922994(1),rs6922744(1),rs6922756(1),rs6927253(1),rs28360065(1),rs28360066(1),rs28397268(1),rs28397270(1),rs28397271(1),rs28397272(1),rs28397273(1),rs28397282(1),rs9391711(1),rs9394042(1),rs9380222(1),…	HLA-C
6	rs553108	31840455	8.5e-30	rs707939(1),rs707930(1),rs2075800(1),rs660594(1),rs660550(1),rs571338(1),rs575439(1),rs575591(1),rs577272(1),rs644827(1),rs644774(1),rs493515(1),rs2242665(1),rs2242664(1),rs3132442(1),rs3130482(1),rs614008(1),rs9267655(1),rs2243873(1),rs4151657(1),rs2072632(1),rs2280774(1)	HLA-C
6	rs2523882	31042217	8.76e-30	rs9263475(1),rs2517542(1)	HLA-C
6	rs28436034	31377975	1.4e-29	rs4713460(1),rs4713462(1),rs1131896(1),rs3828879(1),rs62395263(1),rs2596468(1),rs2524278(1),rs2266161(1)	HLA-C
6	rs6900458	31241207	5.52e-29	rs4711253(1),rs1634761(1),rs34277309(1)	HLA-C
6	rs3132385	28824974	5.88e-29	rs6922111(1),rs213230(1),rs35875412(1),rs13199081(1),rs13214023(1),rs35017208(1),rs7774981(1),rs13213152(1),rs3799499(1),rs36092177(1),rs2232429(1),rs2232427(1),rs34546986(1),rs34871267(1),rs2232423(1),rs13196606(1),rs58020991(1),rs71559082(1),rs6931359(1),rs13217326(1),rs6905380(1),rs16901847(1),rs13203055(1),rs6940744(1),rs13193272(1),rs13201681(1),rs13209596(1),rs9969098(1),rs7740429(1),rs7765…	HLA-C
6	rs2844479	31572956	5.93e-28	rs2844477(1),rs2051552(1),rs2259571(1),rs2736178(1),rs3091280(1),rs2260000(1),rs2261033(1),rs2077491(1),rs2077492(1),rs755714(1),rs1077393(1),rs1052486(1),rs805297(1),rs707974(1),rs707919(1),rs1266071(1),rs2763977(1),rs542418(1)	HLA-C
6	rs33932084	28268824	9.5e-27	rs13195728(1),rs200482(1),rs200483(1),rs17751184(1),rs200484(1),rs200486(1),rs370155(1),rs2747054(1),rs34718920(1),rs200504(1),rs200501(1),rs200497(1),rs35706352(1),rs200493(1),rs200490(1),rs200489(1),rs201004(1),rs201002(1),rs201001(1),rs201000(1),rs200996(1),rs200995(1),rs200991(1),rs200990(1),rs200989(1),rs200983(1),rs17763089(1),rs17695758(1),rs45509595(1),rs13199649(1),rs34788973(1),rs617420…	HLA-C
6	rs805286	31679307	2.03e-26	rs707920(1),rs7029(1),rs7992(1),rs14365(1),rs4569(1),rs805290(1),rs1266075(1),rs805282(1),rs805281(1),rs805280(1),rs805277(1),rs805276(1),rs805274(1),rs1266073(1),rs9267542(1),rs805287(1),rs385306(1),rs15574(1),rs1065356(1),rs805292(1),rs3130486(1),rs707926(1),rs480092(1),rs523727(1),rs494718(1),rs3115673(1),rs574914(1)	HLA-C
6	rs9268644	32408044	1.69e-25	rs9268528(1),rs9268542(1),rs9268544(1),rs9268545(1),rs4355646(1),rs9268556(1),rs34989128(1),rs35875335(1),rs4321864(1),rs6457592(1),rs9268831(1),rs9268849(1),rs9268889(1),rs9268949(1),rs9268951(1),rs9268954(1),rs9268960(1),rs9268961(1),rs9268963(1),rs4947340(1),rs9405038(1),rs9405108(1),rs9286790(1),rs9405112(1),rs57588792(1),rs62405631(1),rs201639066(1),rs554350950(1),rs77122291(1),rs34127991(1)…	HLA-C
6	rs361525	31543101	2.37e-25	rs9263467(1),rs9263497(1),rs9263506(1),rs9263577(1),rs9263591(1),rs2233975(1),rs9263634(1),rs28742574(1),rs9264475(1),rs9266027(1),rs9266571(1),rs9266776(1),rs9266777(1),rs9266793(1),rs9266795(1),rs9266798(1),rs3915964(1),rs9266800(1),rs1051791(1),rs9266810(1),rs9266811(1),rs9266812(1),rs9266852(1),rs114215437(1),rs114281305(1),rs116562656(1),rs6909324(1),rs114813526(1),rs142301460(1),rs138681557…	HLA-C
6	rs3093975	31506138	6.13e-24	rs114684640(1),rs149815433(1),rs3093988(1),rs2516482(1),rs1055384(1),rs3130632(1),rs2857595(1),rs3130070(1),rs3115664(1),rs3130624(1),rs3115663(1),rs11229(1),rs10885(1),rs3130628(1),rs3130047(1),rs3117583(1),rs3117580(1),rs3130618(1),rs3117579(1)	HLA-C
6	rs454748	32213210	1.65e-23	rs9267956(1),rs440169(1),rs450124(1),rs547153(1),rs693294(1),rs9267958(1),rs563412(1),rs405875(1),rs410283(1),rs2515892(1),rs400139(1),rs399897(1),rs2894239(1),rs2395110(1),rs2395111(1),rs3115575(1),rs6457508(1),rs6457510(1),rs9267971(1),rs3130311(1),rs3130312(1),rs3130313(1),rs2894240(1),rs3115573(1),rs3096701(1),rs3130315(1),rs9267996(1),rs9268000(1),rs9268005(1),rs9268035(1),rs9268043(1),rs926…	HLA-C
6	rs9269438	32541881	2.22e-23	rs7451361(1),rs3132958(1),rs3129947(1),rs3132959(1),rs3117138(1),rs3132944(1),rs3132943(1),rs2022531(1),rs3129903(1),rs3129904(1),rs7383144(1),rs9268268(1),rs3117132(1),rs3132964(1),rs3117129(1),rs3117128(1),rs3117127(1),rs910049(1),rs3117126(1),rs3117123(1),rs3117118(1),rs3132962(1),rs3129906(1),rs3129907(1),rs3117114(1),rs3117113(1),rs2894249(1),rs9268305(1),rs9268306(1),rs9268310(1),rs7738693(…	HLA-C
6	rs4367411	32571929	2.78e-23	rs9391858(1),rs12527478(1),rs17202211(1),rs17202225(1),rs17202252(1),rs17208601(1),rs62402731(1),rs62402732(1),rs72843281(1),rs66955287(1),rs62402734(1),rs62402735(1),rs62402736(1),rs72843285(1),rs66812458(1),rs67927165(1),rs62402739(1),rs17423649(1),rs17208615(1),rs17208622(1),rs17208629(1),rs17202259(1),rs17202274(1),rs12529049(1),rs17208650(1),rs17202302(1),rs17423691(1),rs17423698(1),rs114386…	HLA-C
6	rs2523675	31436032	4.46e-23	rs3094221(1),rs1042149(1),rs1042147(1),rs1042146(1),rs3094219(1),rs1042145(1),rs3094218(1),rs3094217(1),rs1042134(1),rs3132554(1),rs1042126(1),rs3094215(1),rs3130983(1),rs2596502(1)	HLA-C
6	rs141342723	27622084	1.06e-22	rs35768595(1),rs35565446(1),rs35909544(1),rs34817112(1),rs56862318(1),rs13219354(1),rs67457459(1),rs13212921(1),rs4452638(1),rs72839445(1),rs13207082(1),rs35454259(1),rs7746199(1),rs72839449(1),rs56114371(1),rs16897515(1),rs13212562(1),rs72839477(1),rs28360634(1),rs71559024(1),rs67859638(1),rs35120058(1),rs13218537(1),rs13196692(1),rs34953377(1),rs66841633(1),rs34150729(1),rs34071253(1),rs3598497…	HLA-C
6	rs2596449	31438390	1.36e-22	rs2844506(1),rs2596453(1),rs2596452(1),rs2596451(1),rs2523671(1),rs2523666(1),rs2844505(1),rs2596446(1),rs3828889(1)	HLA-C
6	rs1632865	30992724	5.73e-22	NONE	HLA-C
6	rs13215664	31337311	6.39e-22	rs4959063(1),rs4959064(1),rs4959065(1),rs57052747(1),rs9501374(1),rs9501375(1),rs9501376(1),rs9295985(1),rs9468983(1),rs2844580(1),rs9501572(1),rs6457401(1),rs6457402(1),rs7743761(1),rs2523535(1),rs17193178(1),rs4991645(1),rs68094537(1)	HLA-C
6	rs9261425	30081108	1.07e-21	rs2734976(1),rs2251892(1),rs2248162(1),rs12530114(1),rs7383537(1),rs2023471(1),rs2240068(1),rs10947053(1),rs4959041(1),rs2284163(1),rs9261438(1),rs9261439(1),rs3132675(1),rs2844787(1)	HLA-C
6	rs114387109	31852617	2.52e-21	rs7755290(1),rs115487693(1),rs115238300(1),rs41284523(1),rs142576462(1),rs7743807(1),rs45462992(1),rs6939227(1),rs115067530(1),rs638383(1),rs542654(1),rs512559(1),rs106287(1),rs1269854(1),rs204890(1),rs204889(1),rs1269851(1),rs204894(1),rs204892(1),rs2555456(1),rs388629(1),rs7383258(1),rs439343(1),rs3130280(1),rs505997(1),rs386996(1),rs3130282(1),rs2849013(1),rs1269839(1),rs417035(1),rs204987(1),…	HLA-C
6	rs204899	32057627	3.26e-21	rs112665528(1),rs17201171(1),rs113065708(1),rs34286262(1),rs34814308(1),rs34636308(1),rs11557922(1),rs77488547(1),rs78292716(1),rs35987121(1),rs113097060(1),rs9501157(1),rs77487898(1),rs28589703(1),rs658808(1),rs76133439(1),rs10081127(1),rs9501598(1),rs57393998(1),rs9469069(1),rs112057082(1),rs9461731(1),rs9469072(1),rs71563389(1),rs34555781(1),rs2894232(1),rs10046127(1),rs113337959(1),rs9469077(…	HLA-C
6	rs2596560	31355318	6.37e-21	rs9266658(1),rs2523708(1),rs2523707(1),rs2523706(1),rs3016009(1),rs28405701(1),rs2855812(1)	HLA-C
6	rs2243621	31431820	7.18e-20	rs116432905(1)	HLA-C
6	rs2157333	32392591	1.02e-19	rs732162(1),rs9269017(1),rs6901903(1)	HLA-C
6	rs28732174	32081196	1.09e-19	rs13199524(1),rs28732173(1),rs28732175(1),rs12215107(1),rs28732176(1),rs9391734(1),rs28732177(1),rs28732178(1),rs28732179(1),rs8192583(1),rs112738191(1),rs8192591(1),rs114765365(1),rs28732180(1),rs28895021(1),rs28732187(1),rs28732196(1),rs28732200(1),rs28732201(1),rs28732203(1),rs28732204(1),rs28732207(1),rs28732210(1),rs28732212(1),rs28732213(1),rs28732214(1),rs28732215(1),rs11544315(1),rs288952…	HLA-C
6	rs7773935	31228278	1.84e-19	rs9265185(1)	HLA-C
6	rs17191153	31170947	2.08e-19	rs9262207(1),rs9262215(1),rs9262216(1),rs114522810(1),rs182035572(1),rs147919965(1),rs9461642(1),rs9501037(1),rs145926068(1),rs181569008(1),rs9461643(1),rs9501039(1),rs9468861(1),rs9468862(1),rs73403446(1),rs113482879(1),rs73399045(1),rs73401031(1),rs73728280(1),rs73401062(1),rs113246008(1),rs76606056(1),rs59847960(1),rs73728416(1),rs59810420(1),rs56194989(1),rs7746123(1),rs73728438(1),rs7762578(…	HLA-C
6	rs3869094	30979558	3.81e-19	rs12203410(1),rs4713409(1),rs7755802(1),rs9262497(1),rs9262499(1),rs4713411(1),rs7759232(1),rs7758976(1),rs2894049(1)	HLA-C
6	rs2523580	31328245	4.08e-19	rs9266627(1)	HLA-C
6	rs112243036	31380034	6.03e-19	rs2523611(1),rs9266275(1),rs4418214(1)	HLA-C
6	rs885949	31140220	7.02e-19	rs3095248(1),rs3130712(1),rs3134763(1)	HLA-C
6	rs67092078	27054772	8.78e-19	rs16901784(1),rs35277236(1),rs72844462(1),rs36162392(1),rs9379891(1),rs13198716(1),rs9393735(1),rs13190739(1),rs34229567(1),rs34781270(1),rs35400317(1),rs4634439(1),rs45527431(1),rs9379897(1),rs13208916(1),rs28360517(1),rs9379901(1),rs35076545(1),rs9348726(1),rs66488313(1),rs149123117(1),rs13213200(1),rs13195977(1),rs34244947(1),rs13216484(1),rs371152854(1),rs374593247(1),rs55664827(1),rs19094544…	HLA-C
6	rs28746956	32652877	1.16e-18	rs35353422(1),rs34297496(1),rs17211818(1),rs17211861(1),rs41316235(1),rs17212223(1),rs17206049(1),rs28746942(1),rs28746955(1),rs28772303(1)	HLA-C
6	rs2074478	31105633	1.71e-18	NONE	HLA-C
6	rs1611696	29827357	6.84e-18	rs2743934(1),rs2743933(1),rs2743932(1),rs2246283(1),rs1611145(1),rs1611146(1),rs1611147(1),rs1611148(1),rs1233336(1),rs1233331(1),rs1233329(1),rs1235159(1),rs1233328(1),rs1233327(1),rs1233321(1),rs1611132(1),rs1611134(1),rs1611135(1),rs2508050(1),rs2523757(1),rs1611697(1),rs2975032(1),rs1611633(1),rs1611636(1),rs138004456(1),rs1611643(1),rs886398(1),rs1611654(1),rs1611655(1),rs2523807(1),rs396502…	HLA-C
6	rs34605993	26454363	8.15e-18	rs13191776(1),rs35069699(1),rs67491322(1),rs17587226(1),rs72832596(1),rs13203673(1),rs13212534(1),rs17528178(1),rs17587597(1),rs13202688(1),rs13191445(1),rs41266779(1),rs28360595(1),rs10484435(1),rs13210041(1),rs35506517(1),rs35050608(1),rs71557316(1),rs34888489(1),rs34027471(1),rs7749414(1),rs34197618(1),rs36109883(1),rs3857546(1),rs7749823(1),rs34661691(1),rs17598658(1),rs34961555(1),rs55706012…	HLA-C
6	rs9276519	32720410	8.97e-18	rs12177980(1),rs13195585(1),rs13195319(1),rs12205165(1),rs12205281(1),rs13214711(1),rs28663585(1),rs28754557(1),rs28523718(1),rs28709190(1),rs28380312(1),rs28772312(1),rs28772313(1),rs28616273(1),rs28772314(1),rs28772315(1),rs28772316(1),rs28772317(1),rs28772318(1),rs9469224(1),rs9469227(1),rs9469228(1),rs9275710(1),rs9469232(1),rs9275758(1),rs9275762(1),rs9461799(1),rs9469240(1),rs9461800(1),rs9…	HLA-C
6	rs13190937	28411244	9.14e-18	rs213237(1),rs213236(1),rs213232(1),rs9461455(1),rs13201752(1),rs13201753(1),rs213228(1),rs34924864(1),rs35191424(1),rs1054372(1),rs7773051(1),rs12697938(1),rs13437294(1),rs9468355(1),rs9468357(1),rs34513104(1),rs9461456(1),rs9468360(1),rs16894021(1),rs11751693(1),rs11754208(1),rs9468361(1),rs7775132(1),rs2531825(1),rs3734563(1),rs1591913(1),rs7759191(1),rs7764722(1),rs9461458(1),rs1361385(1),rs9…	HLA-C
6	rs28525417	31452103	1.51e-17	rs2516435(1),rs2516515(1),rs2844502(1),rs2248251(1),rs2395488(1),rs2395489(1),rs2248351(1),rs2248352(1),rs2904777(1),rs2516425(1),rs2248372(1),rs2248459(1),rs2243429(1),rs2596536(1),rs2516424(1),rs2248613(1),rs2248617(1),rs2516512(1),rs2248709(1),rs2523649(1),rs3130911(1)	HLA-C
6	rs28895026	32391695	3.94e-17	rs9378202(1),rs3763306(1),rs17208902(1),rs9501624(1),rs28732225(1),rs28732226(1),rs28732227(1),rs28732228(1),rs2857106(1),rs2621322(1)	HLA-C
6	rs6920760	30874797	4.34e-17	rs12526481(1),rs10947091(1),rs9468830(1),rs28894083(1),rs28894084(1),rs28894085(1),rs28894086(1),rs9468832(1),rs9461629(1),rs9468833(1),rs9461630(1),rs9295912(1),rs9461631(1),rs28894089(1),rs13211218(1),rs4713360(1),rs12527415(1),rs12527745(1),rs13197105(1),rs13197117(1),rs13213720(1),rs4713362(1),rs28780115(1),rs16897899(1),rs28780117(1),rs28780119(1),rs16897900(1),rs13201769(1),rs13201901(1),rs…	HLA-C
6	rs34890315	30603875	4.93e-17	rs28780087(1),rs28780088(1),rs28780090(1),rs7758503(1),rs878898(1),rs28780096(1),rs28780098(1),rs6931763(1),rs28780099(1),rs17475879(1),rs28780100(1),rs17195054(1),rs2429657(1),rs61123281(1),rs116099574(1),rs115134085(1),rs4711222(1),rs41288535(1),rs3873304(1),rs41315800(1),rs7763502(1)	HLA-C
6	rs3094600	31347144	9.7e-17	NONE	HLA-C
6	rs2394173	29773158	1.02e-16	rs7764829(1),rs2394661(1),rs17875376(1),rs2076178(1),rs4713237(1),rs9368609(1),rs4713239(1),rs4713240(1),rs2076175(1),rs12665401(1),rs4713242(1),rs6910944(1),rs16867712(1),rs1611282(1),rs9391660(1),rs9258275(1),rs1611284(1),rs7759474(1),rs7759482(1),rs7755928(1),rs3094560(1),rs2844841(1),rs2743945(1),rs2517930(1),rs2517929(1),rs2517928(1),rs2743943(1),rs2735038(1),rs2743940(1),rs2844835(1),rs2735…	HLA-C
6	rs6940467	31442137	1.35e-16	rs7758090(1),rs7758267(1),rs9267139(1),rs9267141(1),rs9267142(1),rs9267146(1),rs9267147(1),rs3828886(1),rs9267150(1),rs9267151(1),rs9267152(1),rs4413654(1),rs72841242(1),rs9267153(1),rs9267168(1),rs3828893(1),rs3749945(1),rs9267175(1),rs9267184(1),rs67942473(1),rs9267202(1),rs9267212(1),rs113682610(1),rs9267296(1),rs2523460(1),rs113381230(1),rs75918044(1),rs72847211(1),rs9469021(1),rs72847218(1),…	HLA-C
6	rs9267812	32128394	1.63e-16	rs805284(1),rs2844456(1),rs2844454(1),rs9391855(1),rs2070600(1),rs41268932(1),rs379464(1)	HLA-C
6	rs2857212	32740411	4.64e-16	rs2857209(1),rs28724891(1),rs2621412(1),rs2263320(1),rs2621410(1),rs719654(1),rs2621373(1),rs2621372(1),rs2621370(1),rs2857149(1),rs2857148(1),rs2621368(1),rs9501663(1),rs9501664(1),rs2621367(1),rs2621366(1),rs2621365(1),rs2621364(1),rs2621362(1),rs2621360(1),rs2219893(1),rs17213609(1),rs2199874(1),rs2199873(1),rs2857147(1),rs2621358(1),rs2621357(1),rs2857146(1),rs2621356(1),rs2621355(1),rs285714…	HLA-C
6	rs9501161	31924327	5.65e-16	rs11965654(1),rs12614(1),rs34140409(1),rs492899(1)	HLA-C
6	rs3095257	31220318	8.34e-16	rs2517554(1)	HLA-C
6	rs9271435	32588069	8.59e-16	rs9268581(1),rs9268614(1),rs9268627(1),rs9268926(1),rs34924558(1),rs34496598(1),rs34415150(1),rs35118762(1),rs35525122(1),rs34350244(1),rs35294087(1),rs28366331(1),rs28366332(1),rs17191234(1),rs28366339(1),rs28366340(1),rs28366343(1),rs28366344(1),rs28366354(1),rs28366355(1),rs28366356(1),rs28366358(1),rs28366359(1),rs28366361(1),rs2760980(1),rs2760985(1),rs28752490(1),rs28752501(1),rs679242(1),r…	HLA-C
6	rs149676489	31399314	9.26e-16	rs144821315(1),rs148631562(1),rs144323929(1),rs146765245(1)	HLA-C
6	rs9380190	30769565	1.06e-15	rs28780111(1),rs13214831(1),rs12527188(1),rs17481190(1),rs13202739(1),rs4278006(1),rs13220225(1),rs28780113(1),rs4713361(1),rs28780114(1),rs17189441(1),rs28780120(1),rs12660860(1),rs12660883(1),rs28670020(1),rs28780121(1),rs28780122(1),rs6905957(1),rs4587207(1),rs4587208(1),rs4483030(1),rs4713370(1),rs4248149(1),rs2394403(1),rs4573120(1),rs4711232(1),rs4711233(1),rs4711234(1),rs4711235(1),rs47112…	HLA-C
6	rs7747873	30434900	1.4e-15	rs1362118(1),rs1362117(1),rs1592414(1),rs1034325(1),rs1034323(1),rs9261742(1),rs9261743(1),rs9261744(1),rs9261745(1),rs1419691(1),rs1419690(1),rs2021369(1),rs1419689(1),rs7741364(1),rs9261763(1),rs2021076(1),rs9261789(1),rs9261793(1),rs4713320(1),rs9261818(1),rs9261822(1),rs4713324(1),rs9261831(1),rs9261832(1),rs4713327(1),rs6916685(1),rs6939648(1),rs6916716(1),rs9918306(1),rs7761083(1),rs7761210…	HLA-C
6	rs2516400	31481105	2.34e-15	rs2905724(1),rs3020831(1),rs2246618(1)	HLA-C
6	rs6931044	32583194	7.85e-15	rs2294878(1),rs35743245(1),rs34535888(1),rs34553045(1),rs35371668(1),rs34647096(1),rs2647062(1),rs558721(1),rs2760990(1),rs2647066(1),rs2395516(1),rs3129747(1),rs3104418(1),rs6605556(1),rs4959103(1),rs4959104(1),rs4959105(1),rs4959106(1),rs34850435(1),rs35128369(1),rs35029150(1),rs35928237(1),rs35534739(1),rs34341844(1),rs34341095(1),rs36124427(1),rs34136174(1),rs1846190(1),rs33964890(1),rs355429…	HLA-C
6	rs13213216	31327738	9.11e-15	rs28695590(1),rs13213218(1),rs56189237(1)	HLA-C
6	rs6903496	31352774	1.23e-14	rs9262563(1),rs9262585(1),rs9262643(1),rs9262652(1),rs9266340(1),rs9266417(1),rs9266515(1),rs9266728(1)	HLA-C
6	rs3132681	30060041	1.42e-14	rs2516708(1),rs2428507(1),rs2428506(1),rs2844766(1),rs2516696(1),rs2844762(1)	HLA-C
6	rs2844795	30073847	1.8e-14	rs2097772(1)	HLA-C
6	rs7748643	28659407	3.35e-14	rs7752875(1),rs9500977(1),rs1319075(1),rs6902736(1),rs6456831(1),rs4143771(1),rs7382112(1),rs7382146(1),rs1337585(1),rs7381993(1),rs7383248(1),rs880638(1),rs2013652(1),rs209180(1),rs422331(1),rs172326(1),rs209150(1),rs209147(1),rs3135314(1),rs1794588(1),rs3131098(1),rs2894066(1),rs876737(1)	HLA-C
6	rs3094134	30122154	5.7e-14	rs3130253(1),rs3132129(1),rs9261387(1),rs9261538(1),rs3094618(1)	HLA-C
6	rs28360980	30983348	6.26e-14	rs116025100(1),rs114254146(1),rs79111533(1),rs114789305(1),rs28360973(1),rs28360974(1),rs17196290(1),rs12528087(1),rs28360978(1),rs28360979(1),rs28360981(1),rs28360983(1),rs17189980(1),rs12528975(1),rs28744234(1)	HLA-C
6	rs13198474	25874423	9.55e-14	rs9295657(1),rs6921589(1),rs35789010(1),rs13191296(1),rs35436081(1),rs68006638(1),rs34493019(1),rs4236040(1),rs4712969(1),rs6902211(1),rs1892250(1),rs6456701(1),rs1954598(1),rs13213957(1),rs13200921(1),rs9467600(1),rs9467603(1),rs9467606(1),rs9467607(1),rs9467609(1),rs9467613(1),rs6939997(1),rs6940698(1),rs13201341(1),rs34351439(1),rs6913795(1),rs9467621(1),rs9467623(1),rs13211947(1),rs55912630(1…	HLA-C
6	rs148870053	31115164	6.96e-13	rs17197024(1),rs115600475(1),rs114475062(1)	HLA-C
6	rs2517600	30074163	8.96e-13	NONE	HLA-C
6	rs61444472	31102305	1.02e-12	NONE	HLA-C
6	rs2523430	29487282	1.13e-12	rs2074469(1),rs414282(1)	HLA-C
6	rs2736157	31600820	1.54e-12	rs3130623(1),rs3130626(1),rs3130627(1),rs9267529(1),rs2142234(1),rs9267532(1),rs13295(1),rs9267533(1),rs9267534(1),rs10573(1),rs9267540(1),rs9267545(1),rs9267546(1),rs9267547(1),rs9267548(1),rs405722(1),rs376510(1),rs707936(1)	HLA-C
6	rs75214491	31247097	1.66e-12	NONE	HLA-C
6	rs28732209	32389543	2e-12	rs28895018(1),rs28732186(1),rs6906662(1),rs28732188(1),rs28732189(1),rs17208363(1),rs28732194(1),rs28732195(1),rs13201101(1),rs28895023(1),rs28746898(1),rs9391892(1)	HLA-C
6	rs3094664	31104919	2.93e-12	rs3130569(1),rs3130570(1),rs3094668(1),rs3094667(1),rs3132563(1),rs3132561(1)	HLA-C
6	rs9266440	31337815	3.4e-12	rs9266458(1)	HLA-C
6	rs7754402	29328834	3.65e-12	rs3130807(1),rs2207338(1),rs3117340(1),rs3130821(1),rs2064503(1),rs2207336(1),rs3117331(1),rs3117330(1),rs3130827(1),rs9257665(1),rs3117347(1),rs3117346(1),rs1884123(1),rs6925072(1),rs4711183(1),rs4713208(1),rs720831(1),rs10447393(1)	HLA-C
6	rs6906814	25743645	5.37e-12	rs6911522(1),rs9461196(1),rs34438249(1),rs28360622(1),rs10105(1),rs11751287(1),rs34582964(1),rs34589724(1),rs9467576(1),rs9467577(1),rs9467578(1),rs9461201(1),rs16890970(1),rs9467583(1),rs17320614(1),rs7746944(1),rs7775820(1),rs4343909(1),rs6935084(1),rs9467590(1),rs11751622(1),rs4351252(1),rs7776065(1),rs9986459(1),rs9885831(1),rs9295669(1)	HLA-C
6	rs9500927	32961361	9.69e-12	rs58300362(1),rs11757367(1)	HLA-C
6	rs9261388	30061500	1.49e-11	rs28780084(1),rs28780085(1)	HLA-C
6	rs3132948	32197219	2.24e-11	rs9378123(1),rs399950(1),rs495089(1)	HLA-C
6	rs12529756	27471448	2.93e-11	rs6922815(1),rs1011665(1),rs35690855(1),rs1883403(1),rs6913166(1),rs13220817(1),rs12663650(1),rs2205829(1)	HLA-C
6	rs1140700	31379817	3.05e-11	rs1063635(1),rs2844514(1),rs2256184(1),rs2853968(1)	HLA-C
6	rs3129077	29610435	5.14e-11	rs3131855(1),rs3131888(1),rs1633087(1),rs1737086(1),rs1633086(1),rs733839(1),rs1633072(1),rs1737078(1),rs1737076(1),rs2074483(1)	HLA-C
6	rs142090224	30783487	6.31e-11	rs112859455(1)	HLA-C
6	rs1265764	32313659	7.56e-11	NONE	HLA-C
6	rs71563350	31506774	1.22e-10	rs17200067(1),rs12660741(1),rs11575839(1)	HLA-C
6	rs9262184	30739042	1.66e-10	rs6906722(1),rs6911571(1),rs6912077(1)	HLA-C
6	rs2023472	30075864	2.68e-10	NONE	HLA-C
6	rs3830060	32633971	4.44e-10	rs114335056(1),rs17425622(1),rs6905775(1),rs28746835(1),rs3830059(1),rs28746838(1),rs28746839(1),rs28746841(1),rs28746844(1),rs28746845(1),rs1049070(1),rs11568831(1),rs28746861(1),rs28746863(1),rs28746864(1)	HLA-C
6	rs143439747	31452039	7.48e-10	NONE	HLA-C
6	rs35502919	31604355	7.84e-10	NONE	HLA-C
6	rs3130182	33023579	7.95e-10	NONE	HLA-C
6	rs2517473	31077239	8.56e-10	rs9405049(1),rs34209658(1),rs35802713(1),rs4947246(1),rs9404978(1),rs12662091(1),rs78032704(1),rs3734854(1),rs2233985(1),rs2233984(1)	HLA-C
6	rs2233950	31106065	9.06e-10	NONE	HLA-C
6	rs78018970	30706320	9.43e-10	rs9689491(1),rs114088229(1),rs1061397(1),rs1061424(1),rs79899687(1),rs74666333(1),rs114932228(1),rs117938604(1),rs143676895(1),rs78485194(1),rs77113373(1),rs78313884(1),rs76451048(1),rs1136719(1),rs41270529(1),rs143064949(1),rs76675290(1),rs74882899(1),rs142655735(1),rs180854658(1),rs185032066(1),rs17195712(1),rs9968913(1),rs78326233(1),rs9968960(1),rs9969042(1),rs9968884(1),rs9968888(1),rs742952…	HLA-C
6	rs115991849	33062357	1.37e-09	NONE	HLA-C
6	rs56387817	31404453	1.53e-09	rs9266259(1),rs9266264(1),rs9266267(1),rs6928968(1),rs73404212(1),rs66554119(1)	HLA-C
6	rs7739521	31364623	1.61e-09	rs115783608(1),rs115507472(1)	HLA-C
6	rs11244	32780724	1.71e-09	NONE	HLA-C
6	rs62395847	31850813	2.37e-09	rs41267086(1)	HLA-C
6	rs114043746	30432428	2.78e-09	rs17839989(1),rs115702186(1),rs115031675(1),rs115688686(1),rs17195124(1),rs60753127(1),rs184489107(1),rs146944965(1),rs147591311(1),rs146078771(1),rs142074862(1),rs114834243(1),rs115709149(1),rs116414999(1),rs113518093(1),rs147149682(1),rs144358480(1),rs556707045(1),rs141145035(1),rs150416775(1),rs143355958(1),rs114017174(1),rs115332725(1),rs114278990(1),rs139968057(1),rs143667674(1),rs17195306(1…	HLA-C
6	rs114708114	28426244	2.88e-09	rs78359265(1),rs6940168(1),rs115739320(1),rs114782284(1),rs116699970(1),rs6925718(1)	HLA-C
6	rs41316548	32797167	3.25e-09	rs17219281(1),rs35122968(1),rs35486885(1),rs34710970(1),rs35921062(1),rs41258084(1),rs41316241(1),rs17213756(1)	HLA-C
6	rs3132660	30219358	3.37e-09	rs6457165(1),rs7382110(1),rs3132672(1),rs3132671(1),rs3130383(1),rs3130386(1),rs3094615(1),rs3094614(1),rs3130388(1),rs3130391(1),rs3132667(1),rs3129689(1),rs3132666(1),rs2040486(1),rs3130393(1),rs916568(1),rs954037(1),rs3094639(1),rs2844767(1),rs2516721(1)	HLA-C
6	rs3093998	31485174	3.73e-09	NONE	HLA-C
6	rs9274257	32631415	3.99e-09	NONE	HLA-C
6	rs2229092	31540757	3.99e-09	NONE	HLA-C
6	rs6457109	29933261	4.07e-09	NONE	HLA-C
6	rs60120766	30657043	4.78e-09	NONE	HLA-C
6	rs143764990	30943138	6.9e-09	rs116095023(1),rs58455409(1),rs113355384(1)	HLA-C
6	rs55962934	31420188	7.51e-09	rs55821031(1),rs41553614(1),rs116426652(1),rs147790542(1),rs150360593(1),rs116786030(1),rs146764016(1),rs113203074(1),rs6919946(1),rs141365043(1),rs151036504(1),rs144443877(1),rs139459403(1),rs56108544(1),rs55763512(1),rs141636648(1),rs150261991(1),rs6931907(1),rs6912525(1),rs147723403(1),rs140599596(1)	HLA-C
6	rs77121649	31812140	9.31e-09	NONE	HLA-C
6	rs1265093	31107187	9.93e-09	NONE	HLA-C
6	rs2509217	31566204	1.16e-08	rs143210366(1),rs77056483(1)	HLA-C
6	rs28780083	30074557	1.19e-08	NONE	HLA-C
6	rs3830041	32191339	1.21e-08	rs17208153(1)	HLA-C
6	rs56044559	31321110	1.24e-08	NONE	HLA-C
6	rs3819721	32804798	1.4e-08	NONE	HLA-C
6	rs75040706	27091383	1.68e-08	NONE	HLA-C
6	rs2524222	30511170	2.02e-08	NONE	HLA-C
6	rs141089412	30822491	2.14e-08	NONE	HLA-C
6	rs9276822	32829320	2.24e-08	rs1055559(1)	HLA-C
6	rs9267661	31860576	2.58e-08	rs4151659(1)	HLA-C
8	rs2100332	82814014	2.63e-11	rs4739830(1),rs4739832(1),rs56345595(1),rs55944393(1),rs62512890(1),rs67271448(1),rs72603872(1),rs12541113(1),rs62512914(1),rs4739837(1),rs113802162(1),rs62512916(1),rs62512917(1),rs10103353(1),rs10091532(1),rs1901482(1)	SNX16
6	rs389884	31940897	9.35e-36	rs3131643(1),rs3099843(1),rs3099844(1),rs3130908(1),rs3130909(1),rs3131642(1),rs3132470(1),rs3094011(1),rs3094010(1),rs3130923(1),rs3094005(1),rs3095233(1),rs2855812(1),rs3130616(1),rs2516491(1),rs3093988(1),rs2516482(1),rs1055384(1),rs2734583(1),rs3093975(1),rs9267488(1),rs1800628(1),rs3130063(1),rs3130632(1),rs2857595(1),rs3130070(1),rs3115664(1),rs3132450(1),rs3130623(1),rs3130624(1),rs2736157…	PNMA2
6	rs1794283	32666358	1.63e-34	rs424232(1),rs394038(1),rs507778(1),rs9268100(1),rs521828(1),rs9270493(1),rs4713552(1),rs9270600(1),rs3998182(1),rs9270611(1),rs9270618(1),rs9270621(1),rs9270623(1),rs9270651(1),rs9270652(1),rs9270653(1),rs9270654(1),rs9270657(1),rs9270658(1),rs9270659(1),rs9270660(1),rs9270661(1),rs9270662(1),rs9270663(1),rs9270665(1),rs4599680(1),rs9270667(1),rs2858875(1),rs590999(1),rs592362(1),rs3998183(1),rs…	PNMA2
6	rs3094604	31434111	5.37e-25	rs3132579(1),rs1632855(1),rs1634721(1),rs1634726(1),rs1345230(1),rs1628680(1),rs1419664(1),rs2517546(1),rs3130574(1),rs3131920(1),rs3131788(1),rs3131794(1),rs3094671(1),rs3095311(1),rs3130544(1),rs2233980(1),rs2233956(1),rs3094222(1),rs3130976(1),rs3095300(1),rs3095298(1),rs3094220(1),rs3094216(1),rs3130985(1),rs3130557(1),rs9263708(1),rs3132541(1),rs3130562(1),rs3130564(1),rs3132568(1),rs3132566…	PNMA2
6	rs1076712	32300152	1.47e-24	rs9267995(1),rs6913664(1),rs1474727(1),rs2273019(1),rs3129902(1),rs3117136(1),rs3132954(1),rs7383143(1),rs3117135(1),rs3117134(1),rs2395147(1),rs3117131(1),rs3117130(1),rs969893(1),rs969891(1),rs3117122(1),rs3117121(1),rs2076539(1),rs2076537(1),rs761189(1),rs761188(1),rs743862(1),rs3135392(1),rs9268805(1),rs9269108(1),rs9271377(1)	PNMA2
6	rs113203074	31387875	2.4e-20	rs114524857(1),rs114466565(1),rs116692306(1),rs145114077(1),rs144855670(1),rs115335082(1),rs180896223(1),rs139386391(1),rs115890601(1),rs115280147(1),rs6929324(1),rs149196263(1),rs115048639(1),rs113454287(1),rs116325030(1),rs2517509(1),rs2523839(1),rs2517491(1),rs2517490(1),rs2517482(1),rs144333350(1),rs2535316(1),rs2394879(1),rs1265065(1),rs1265044(1),rs1265084(1),rs1265083(1),rs1265161(1),rs885…	PNMA2
6	rs9267785	31924869	3.16e-20	rs142301460(1),rs138681557(1),rs138364997(1),rs2904774(1),rs9267430(1),rs9267432(1),rs9267442(1),rs9267478(1),rs9267494(1),rs7762619(1),rs1800750(1),rs9267508(1),rs9267510(1),rs9267512(1),rs9267517(1),rs9267560(1),rs9267661(1),rs4151659(1),rs9267786(1),rs9267795(1),rs9267796(1),rs9267797(1),rs9267799(1),rs57740770(1),rs12663951(1),rs2284180(1),rs9267808(1),rs9267835(1),rs9267836(1),rs379464(1),rs…	PNMA2
6	rs36221133	31912523	2.44e-19	rs143439747(1),rs116355443(1),rs140054334(1),rs11754824(1),rs10947220(1),rs11538264(1),rs7770976(1),rs10484558(1),rs143479464(1),rs928814(1),rs11758242(1),rs79515906(1),rs67497292(1),rs12212242(1),rs12206352(1),rs12213612(1),rs41267082(1),rs3869145(1),rs2734331(1),rs3911893(1),rs116196017(1),rs150223621(1),rs149492184(1),rs144692407(1),rs150056434(1),rs115612382(1),rs151169511(1),rs144438015(1),r…	PNMA2
6	rs1003879	32299592	1.32e-18	rs376549(1),rs412657(1),rs9268005(1),rs6928678(1),rs9268112(1),rs9268128(1),rs926070(1),rs9268157(1),rs2395141(1),rs9268230(1),rs4428543(1),rs4279480(1),rs4348357(1),rs742697(1),rs3132957(1),rs2077002(1),rs3129905(1),rs2050190(1)	PNMA2
6	rs2844495	31483136	2.84e-18	rs2516435(1),rs2516515(1),rs2844502(1),rs2596534(1),rs2248251(1),rs2395488(1),rs2395489(1),rs2248351(1),rs2248352(1),rs2904777(1),rs2516425(1),rs2248459(1),rs2243429(1),rs2596536(1),rs2516424(1),rs2248613(1),rs2248617(1),rs2248709(1),rs2523649(1),rs2507964(1),rs2428499(1),rs2428498(1),rs2507963(1),rs9267294(1),rs2905724(1),rs7749255(1),rs2516415(1),rs2395037(1),rs2395039(1),rs2516413(1),rs2253040…	PNMA2
6	rs3020582	31351522	1.88e-17	rs3095153(1),rs3095152(1),rs3132581(1),rs3094086(1),rs3132580(1),rs2524099(1),rs2853951(1),rs2524098(1),rs2524097(1),rs2524093(1),rs2524092(1),rs2524091(1),rs2844612(1),rs2524074(1),rs2853944(1),rs7766089(1),rs2524054(1),rs2853928(1),rs2524143(1),rs2247056(1),rs2524060(1),rs7750963(1),rs6457374(1),rs1634775(1),rs1634770(1),rs1634769(1),rs1634797(1),rs9265830(1),rs9265940(1),rs9265961(1),rs9266043…	PNMA2
6	rs3130552	31082127	4.98e-17	rs3095303(1),rs2233966(1),rs3130975(1),rs3130977(1),rs3130978(1),rs3130553(1),rs3130554(1),rs3130980(1),rs1042149(1),rs3095297(1),rs1062470(1),rs3094215(1),rs2239522(1),rs3094201(1),rs3095302(1),rs3094200(1),rs3094198(1),rs3095301(1),rs3131003(1),rs9263851(1),rs9263856(1),rs9263857(1),rs7759224(1),rs7759909(1),rs28362323(1),rs3915965(1),rs28362328(1),rs28362332(1),rs17191118(1),rs28742573(1),rs28…	PNMA2
6	rs14597	31440014	1.38e-16	rs2253907(1),rs2523528(1),rs2853984(1),rs2844562(1),rs2844560(1),rs2844558(1),rs2263322(1),rs2844555(1),rs2844552(1),rs2523641(1),rs2844549(1),rs2523638(1),rs2844546(1),rs2523634(1),rs2844545(1),rs2853976(1),rs2442744(1),rs2507984(1)	PNMA2
6	rs3129847	32396506	1.51e-16	rs3129844(1),rs3129845(1),rs3135343(1),rs3129846(1),rs3135342(1),rs3129848(1),rs3129851(1),rs3129853(1),rs3135340(1),rs4988822(1),rs4988821(1),rs4988820(1),rs3129857(1),rs2395172(1),rs3129858(1),rs3135337(1),rs3135398(1),rs3129864(1),rs5000563(1),rs3135396(1),rs2395174(1),rs2395176(1),rs3129870(1),rs2395179(1),rs2395180(1),rs3129875(1),rs3129876(1),rs9268644(1),rs3129877(1),rs3129878(1),rs3129879…	PNMA2
6	rs3095327	30699022	3.99e-16	rs2844777(1),rs3129830(1),rs3094069(1),rs3094066(1),rs3130380(1),rs3094064(1),rs3094067(1),rs3130355(1),rs3132649(1),rs3094061(1),rs3130374(1),rs3094627(1),rs3130375(1),rs3130376(1),rs3094060(1),rs3130377(1),rs3094059(1),rs3094058(1),rs3130350(1),rs3094622(1),rs3130351(1),rs3130352(1),rs3094621(1),rs3094057(1),rs3094056(1),rs3132647(1),rs3094054(1),rs3129809(1),rs3130356(1),rs3129810(1),rs3129812…	PNMA2
6	rs2854003	31313984	6.89e-16	rs2853950(1),rs2524096(1),rs2524084(1),rs9264803(1),rs9264942(1),rs9265159(1),rs9265166(1),rs9265168(1),rs9265169(1),rs9265170(1),rs9265171(1),rs9265184(1),rs9265186(1),rs9265188(1),rs9265191(1),rs9265192(1),rs9265193(1),rs9265194(1),rs9265195(1),rs9265198(1),rs9265201(1),rs9265204(1),rs28752783(1),rs9265207(1),rs9265208(1),rs9265209(1),rs9265210(1),rs28752785(1),rs9265213(1),rs9265214(1),rs28752…	PNMA2
6	rs646159	32576446	1.17e-15	rs3129890(1),rs9268886(1),rs9268895(1),rs9268896(1),rs9268897(1),rs9268898(1),rs9268899(1),rs9268901(1),rs9268902(1),rs9268903(1),rs9268904(1),rs9268911(1),rs9268915(1),rs9268917(1),rs9268918(1),rs9268919(1),rs9268920(1),rs9268987(1),rs5026741(1),rs6901903(1),rs9269106(1),rs9269107(1),rs6457597(1),rs7755901(1),rs7755770(1),rs7755918(1),rs9269177(1),rs2395193(1),rs116132127(1),rs115878723(1),rs766…	PNMA2
6	rs114059502	30837290	5.49e-15	rs7772131(1),rs114372026(1),rs116009799(1),rs141578697(1),rs114599902(1),rs116223167(1),rs114133116(1),rs145227731(1),rs137859676(1),rs115700723(1),rs114341818(1),rs114597671(1),rs7757648(1),rs115360433(1),rs116535383(1),rs6933271(1)	PNMA2
6	rs2844620	31242151	1.01e-14	rs3130569(1),rs3130570(1),rs3094668(1),rs3094667(1),rs3132563(1),rs3132561(1),rs3094664(1),rs9266063(1)	PNMA2
6	rs1077394	31610384	1.01e-14	rs2395047(1),rs2242656(1),rs805262(1),rs14365(1),rs2293861(1),rs2075788(1),rs3828922(1),rs2075801(1)	PNMA2
6	rs9263832	31152541	4.38e-14	rs9262563(1),rs9262585(1),rs9262643(1),rs9262652(1),rs9263467(1),rs9263490(1),rs9263497(1),rs9263506(1),rs9263577(1),rs9263591(1),rs2233975(1),rs9263634(1),rs9263733(1),rs9263827(1),rs9263843(1),rs9263855(1),rs28742574(1),rs28742577(1),rs9263903(1),rs9263981(1),rs9263989(1),rs9263990(1),rs9263994(1),rs9264039(1),rs9264475(1),rs9266027(1),rs9266093(1),rs9266571(1),rs9266776(1),rs9266777(1),rs92667…	PNMA2
6	rs9261290	30038647	6.93e-14	rs1233396(1),rs926552(1),rs1233385(1),rs3095266(1),rs29218(1),rs3129073(1),rs3095271(1),rs29228(1),rs2747431(1),rs3129044(1),rs3131895(1),rs3129036(1),rs3094725(1),rs3094724(1),rs1610638(1),rs1610639(1),rs9258375(1),rs9258381(1),rs2734988(1),rs2734986(1),rs2734985(1),rs2523762(1),rs2523761(1),rs2517870(1),rs2523760(1),rs2523759(1),rs2523758(1),rs2517869(1),rs2517868(1),rs9258588(1),rs7451408(1),r…	PNMA2
6	rs2395490	31458993	1.21e-13	NONE	PNMA2
6	rs77114005	32594342	1.24e-13	rs9271375(1)	PNMA2
6	rs2507976	31351887	1.68e-13	rs9267515(1)	PNMA2
6	rs9271365	32586794	4.03e-13	rs984778(1),rs3135338(1),rs3135336(1),rs2395173(1),rs3135395(1),rs3129869(1),rs3129871(1),rs28752534(1),rs11751024(1)	PNMA2
6	rs45600936	31916707	4.72e-13	rs707927(1),rs9501159(1),rs17201403(1),rs9501160(1),rs45484591(1),rs182142262(1),rs114212545(1),rs150697472(1)	PNMA2
6	rs112243036	31380034	1.44e-12	rs28367848(1),rs111281598(1),rs73400361(1),rs112630608(1),rs112968142(1),rs12175489(1),rs17200242(1),rs6934175(1)	PNMA2
6	rs3129903	32310211	2.17e-12	rs6913182(1),rs9268103(1),rs9268148(1),rs9268149(1),rs9268155(1),rs9268205(1),rs9268234(1),rs7451361(1),rs3132958(1),rs3129947(1),rs3132959(1),rs3129960(1),rs3129900(1),rs3117138(1),rs3132944(1),rs3132943(1),rs2022531(1),rs3129904(1),rs7383144(1),rs9268268(1),rs3117132(1),rs3132964(1),rs3117129(1),rs3117128(1),rs3117127(1),rs910049(1),rs3117126(1),rs3117125(1),rs3117123(1),rs3117119(1),rs3117118(…	PNMA2
6	rs1634718	30972865	2.26e-12	NONE	PNMA2
6	rs9269140	32445249	2.29e-12	rs9269017(1),rs9269104(1),rs9269111(1),rs9269171(1),rs2858320(1),rs9275515(1),rs9275516(1),rs9275517(1),rs9275518(1),rs9275524(1),rs9275526(1),rs9275535(1),rs9275536(1),rs9275538(1),rs9275556(1),rs9275557(1),rs9275565(1),rs9275567(1),rs9275569(1),rs9275570(1),rs3998157(1),rs9275588(1),rs9275589(1)	PNMA2
6	rs1235162	29537224	2.48e-12	rs3131085(1),rs3129788(1),rs3129112(1),rs3130773(1),rs3130715(1),rs3129120(1),rs3130725(1),rs4947263(1),rs149404333(1),rs3116815(1),rs3130746(1),rs3129173(1),rs3116829(1),rs3116830(1),rs9257611(1),rs3130828(1),rs3130808(1),rs3117342(1),rs3117339(1),rs3117333(1),rs3117326(1),rs144447022(1),rs3130834(1),rs3117425(1),rs3117439(1),rs3117427(1),rs150254595(1),rs3129682(1),rs3117433(1),rs3130805(1),rs7…	PNMA2
6	rs17193122	31335336	2.61e-12	rs2395474(1),rs3997995(1),rs62396269(1),rs2394989(1),rs4713461(1),rs112367395(1),rs73398306(1)	PNMA2
6	rs73402240	31393393	2.83e-12	NONE	PNMA2
6	rs41315816	31944851	4.21e-12	rs401775(1),rs17207867(1),rs9378123(1),rs6901175(1)	PNMA2
6	rs34724414	28619353	8.42e-12	rs13205911(1),rs13197175(1),rs13197176(1),rs13201308(1),rs34765154(1),rs35098436(1),rs72846794(1),rs35781323(1),rs34832585(1),rs13195291(1),rs13197633(1),rs35001169(1),rs35656932(1),rs34243448(1),rs13204012(1),rs13205211(1),rs67998226(1),rs34878803(1),rs34396849(1),rs13211507(1),rs34691223(1),rs13207345(1),rs33932084(1),rs56189111(1),rs13191786(1),rs34950484(1),rs35072899(1),rs34661125(1),rs13190…	PNMA2
6	rs2523842	31029282	1.29e-11	rs192064582(1),rs2523892(1),rs2523879(1)	PNMA2
6	rs2263321	31340908	2.44e-11	rs2844551(1),rs2523637(1),rs9266639(1)	PNMA2
6	rs4526236	32611694	2.61e-11	NONE	PNMA2
6	rs614008	31840794	4.42e-11	rs553108(1)	PNMA2
6	rs3104406	32682443	4.5e-11	rs9469220(1),rs1794269(1)	PNMA2
6	rs9275844	32691026	4.99e-11	rs9276456(1),rs9276550(1),rs9276555(1),rs9276576(1),rs9276584(1),rs9276607(1)	PNMA2
6	rs2255221	31431691	5.07e-11	rs2523491(1),rs2244026(1),rs2244027(1),rs2263318(1),rs2252937(1)	PNMA2
6	rs6918317	32381210	5.79e-11	rs6926737(1),rs3763314(1),rs9268501(1),rs9268502(1),rs9268503(1),rs9268506(1),rs9268507(1),rs9268513(1),rs5007266(1),rs5007265(1),rs5007264(1),rs5007263(1),rs5007262(1),rs5007261(1),rs5007260(1),rs5007259(1),rs5007258(1),rs6906730(1),rs6911383(1),rs6932810(1),rs6932542(1),rs968154(1),rs9268518(1),rs9268519(1),rs9268520(1),rs9273058(1)	PNMA2
6	rs9266340	31331306	7.91e-11	rs9266417(1),rs9266515(1),rs9266728(1),rs6903496(1)	PNMA2
6	rs6902805	32193568	8.71e-11	rs367398(1),rs9296012(1)	PNMA2
6	rs17693963	27710165	9.55e-11	rs72839445(1),rs13207082(1),rs13212562(1),rs72839477(1),rs28360634(1),rs71559024(1),rs67859638(1),rs35120058(1),rs13218537(1),rs13196692(1),rs34953377(1),rs66841633(1),rs34150729(1),rs34071253(1),rs35984974(1),rs13191474(1),rs13195040(1),rs41269265(1),rs58616630(1),rs34573979(1),rs13195636(1),rs35848276(1),rs34965299(1),rs66785117(1),rs140365013(1),rs10484399(1),rs34105070(1),rs13202775(1),rs3571…	PNMA2
6	rs9267908	32204952	1.23e-10	rs404890(1),rs2849015(1),rs6913558(1),rs2395107(1),rs2395108(1),rs9267904(1),rs693797(1),rs9267911(1),rs9267912(1),rs9267913(1)	PNMA2
6	rs2523461	31364776	2.26e-10	rs2249741(1),rs9501589(1),rs9501590(1),rs9501109(1)	PNMA2
6	rs2853985	31338865	3.29e-10	rs2853983(1)	PNMA2
6	rs571270084	32509457	4.71e-10	rs116527642(1),rs563766769(1),rs116026620(1),rs28437824(1),rs35393041(1),rs79088280(1),rs147989487(1),rs114730461(1),rs138987885(1),rs11967437(1)	PNMA2
6	rs62397687	32802009	5.02e-10	NONE	PNMA2
8	rs73174899	3349008	1.29e-09	rs13439039(1),rs73174891(1),rs6993945(1),rs9314494(1)	PNMA2
6	rs206015	32182759	1.93e-09	rs206016(1)	PNMA2
6	rs9266807	31378211	1.99e-09	rs9266801(1),rs72847400(1),rs17200365(1),rs17200372(1),rs72848706(1),rs116639222(1),rs114635873(1),rs115430267(1),rs72848724(1),rs76488984(1),rs58346441(1),rs7742564(1),rs6938467(1),rs6938674(1),rs144204815(1),rs72848740(1),rs56039752(1),rs56014128(1),rs9765960(1)	PNMA2
6	rs13220522	26316295	2.74e-09	rs13201341(1),rs13211947(1),rs55912630(1),rs13198474(1),rs34043431(1),rs17526722(1),rs3884025(1),rs13202592(1),rs67491322(1),rs17587226(1),rs13212534(1),rs17528178(1),rs13202688(1),rs13191445(1),rs41266779(1),rs28360595(1),rs10484435(1),rs13210041(1),rs35506517(1),rs13220395(1),rs35378061(1),rs16891261(1),rs35050608(1),rs16891264(1),rs71557316(1),rs34888489(1),rs34027471(1),rs7749414(1),rs3419761…	PNMA2
6	rs3130573	31106268	3.06e-09	NONE	PNMA2
6	rs1639106	31213317	3.35e-09	rs113617295(1)	PNMA2
6	rs1793892	31221351	4.05e-09	rs4713466(1)	PNMA2
6	rs3094210	31087598	4.95e-09	rs2239520(1),rs3130556(1)	PNMA2
6	rs28362359	31169571	6.66e-09	NONE	PNMA2
6	rs2844466	31601012	7.68e-09	rs1046089(1)	PNMA2
6	rs2532941	30892521	8.26e-09	rs885905(1),rs1043483(1)	PNMA2
6	rs71206067	26903379	8.96e-09	rs57440165(1),rs374577630(1),rs66975207(1),rs34546498(1),rs67092078(1),rs55834529(1),rs66462181(1),rs35768595(1),rs35565446(1)	PNMA2
6	rs3134931	32190620	9.65e-09	NONE	PNMA2
6	rs68006638	25710571	1.3e-08	rs13191296(1),rs34493019(1),rs13213957(1)	PNMA2
6	rs9266074	31319733	1.35e-08	NONE	PNMA2
6	rs12524441	32024234	1.52e-08	NONE	PNMA2
6	rs188245	32955976	1.59e-08	NONE	PNMA2
6	rs2858331	32681277	2.72e-08	NONE	PNMA2
6	rs2523764	29817617	3.73e-08	NONE	PNMA2
6	rs116416291	32968136	4.2e-08	NONE	PNMA2
6	rs2222988	32251137	4.3e-08	rs6902465(1),rs496360(1),rs536693(1)	PNMA2
6	rs6936204	32217092	4.82e-08	NONE	PNMA2
20	rs2245220	4705718	1.89e-26	rs2756265(1),rs2756264(1),rs2735674(1),rs36125509(1),rs6084847(1),rs2756263(1),rs2756262(1),rs2756261(1)	PLA2G5
20	rs4813707	4618619	5.02e-21	rs6052699(1),rs6037903(1),rs2009153(1),rs6084811(1),rs73070400(1)	PLA2G5
20	rs2326510	4701211	1.06e-11	rs6084843(1),rs6116482(1),rs6116485(1),rs6052789(1),rs6052790(1),rs6052791(1),rs6052792(1),rs6052793(1),rs909206(1),rs6052794(1),rs6076721(1),rs926106(1),rs6084846(1),rs62199386(1),rs2208629(1)	PLA2G5
20	rs62200412	4618639	3.51e-09	NONE	PLA2G5
20	rs1041673	4656929	4.14e-09	NONE	PLA2G5
9	rs57263785	2197987	5.19e-09	NONE	PLA2G5
7	rs6945122	22831073	4.26e-08	rs11978866(1)	PLA2G5
19	rs14031	50986074	6.42e-11	rs4801834(1),rs1274698(1)	EMC10
3	rs13066753	190647187	2.82e-09	rs6802105(1),rs1501600(1),rs146550622(1),rs113180518(1),rs112522420(1),rs73193907(1),rs56234707(1),rs58531798(1),rs12727448(1),rs34886272(1),rs60386222(1),rs62288104(1),rs13078126(1),rs34859790(1),rs13060370(1),rs13089287(1),rs1909960(1),rs2363038(1),rs2088882(1),rs883842(1),rs883841(1),rs1316356(1),rs34306572(1),rs13100545(1),rs35592123(1),rs13065568(1),rs1158947(1),rs35955860(1),rs61556420(1),r…	EMC10
3	rs1042779	52821011	3.23e-13	rs1010553(1),rs4434138(1),rs13303(1),rs13621(1),rs11711421(1),rs4687624(1),rs4687625(1),rs12489732(1),rs28661185(1),rs66782572(1),rs7639267(1),rs4687626(1),rs7638808(1),rs6445528(1),rs13076398(1),rs62256903(1),rs1133415(1),rs2878628(1),rs2251219(1),rs1961958(1),rs17052256(1),rs17052259(1),rs3796353(1),rs6778844(1),rs33964154(1),rs2289249(1),rs13059862(1),rs13060048(1),rs6786919(1),rs6798246(1),rs…	UBE4A
6	rs28623422	31352986	0	rs9468944(1),rs28732124(1),rs112420503(1),rs551570796(1),rs116442786(1),rs72502570(1),rs73406410(1),rs2394986(1),rs2596546(1),rs2250295(1),rs2523560(1),rs2523559(1),rs2523557(1),rs4959063(1),rs4959064(1),rs4959065(1),rs57052747(1),rs9501374(1),rs9501375(1),rs9501376(1),rs2523548(1),rs9295985(1),rs9468983(1),rs2844580(1),rs2523545(1),rs9501572(1),rs6457401(1),rs6457402(1),rs7743761(1),rs2523535(1)…	MICA
6	rs9265912	31313733	1.85e-172	rs2517524(1),rs2517559(1),rs3130933(1),rs3094189(1),rs3134789(1),rs3131017(1),rs3130460(1),rs3095238(1),rs3095237(1),rs3130461(1),rs3130462(1),rs3094609(1),rs3130463(1),rs3094608(1),rs3094607(1),rs3130954(1),rs3094606(1),rs3132509(1),rs3132508(1),rs3132507(1),rs3130952(1),rs3130512(1),rs3132504(1),rs3132501(1),rs3130951(1),rs3132500(1),rs3130515(1),rs3130516(1),rs3130518(1),rs3095252(1),rs3130520…	MICA
6	rs2523497	31376928	9.48e-169	rs2523887(1),rs2523882(1),rs2535305(1),rs9263844(1),rs9263845(1),rs9263846(1),rs9263979(1),rs9263982(1),rs9263991(1),rs7753218(1),rs2395471(1),rs28481932(1),rs7750854(1),rs3132479(1),rs3873387(1),rs3873388(1),rs34429926(1),rs2523613(1),rs2596501(1),rs75456009(1),rs74615740(1),rs75256987(1),rs114322933(1),rs73390205(1),rs75546626(1),rs9266276(1),rs3997996(1),rs3997999(1),rs74762609(1),rs2523558(1)…	MICA
6	rs56387817	31404453	2.25e-166	rs4527750(1),rs55674503(1),rs56280537(1),rs56353634(1),rs55813549(1),rs9391774(1),rs9391846(1),rs9391848(1),rs9266259(1),rs9266264(1),rs9266267(1),rs9266268(1),rs9266275(1),rs116666910(1),rs9266286(1),rs9266287(1),rs116488202(1),rs3997984(1),rs114615123(1),rs3998320(1),rs115613847(1),rs4349859(1),rs116135464(1),rs9266801(1),rs12175489(1),rs9266807(1),rs9266808(1),rs1051785(1),rs1063632(1),rs17206…	MICA
6	rs3131624	31418562	6.68e-152	rs2844670(1),rs75931670(1),rs9265622(1),rs2523616(1),rs2596503(1),rs2844585(1),rs1055890(1),rs2596548(1),rs2596549(1),rs2523556(1),rs2523555(1),rs2523553(1),rs9266363(1),rs3016015(1),rs2596426(1),rs2844576(1),rs2523542(1),rs2523537(1),rs2922995(1),rs2905716(1),rs9266438(1),rs9266441(1),rs9266447(1),rs9266450(1),rs9266457(1),rs9266459(1),rs2596434(1),rs41519045(1),rs9266479(1),rs2596438(1),rs22633…	MICA
6	rs2517542	31070884	1.34e-133	rs11753208(1),rs55987123(1),rs10947130(1),rs72847031(1),rs72847032(1),rs62401697(1),rs72847034(1),rs3891154(1),rs10947131(1),rs9380211(1),rs9295945(1),rs9295946(1),rs9295947(1),rs9295948(1),rs2394427(1),rs2394426(1),rs2894048(1),rs2394425(1),rs9357106(1),rs3888579(1),rs9262617(1),rs9262625(1),rs9262628(1),rs9262629(1),rs2517523(1),rs2523847(1),rs2523846(1),rs2523845(1),rs2428515(1),rs2428514(1),r…	MICA
6	rs9267084	31409605	5.71e-130	rs9262568(1),rs9262582(1),rs9262586(1),rs9262603(1),rs9262614(1),rs9263451(1),rs9263455(1),rs9263459(1),rs9263476(1),rs9263492(1),rs9263507(1),rs9263513(1),rs9263545(1),rs9263561(1),rs9263582(1),rs9263624(1),rs2233981(1),rs9501053(1),rs79813650(1),rs111611884(1),rs17197073(1),rs9263795(1),rs12215963(1),rs885702(1),rs9263837(1),rs9263853(1),rs9263864(1),rs9263867(1),rs9263881(1),rs3887382(1),rs693…	MICA
6	rs9263871	31170528	1.04e-120	rs1265047(1),rs3132559(1),rs1265098(1),rs720465(1),rs9357109(1),rs9391815(1),rs11967629(1),rs11507945(1),rs1052989(1),rs9380220(1),rs9357113(1),rs9380221(1),rs11961945(1),rs7753892(1),rs7772290(1),rs6921663(1),rs6922051(1),rs6899875(1),rs4713442(1),rs28360056(1),rs28360057(1),rs28360058(1),rs28360059(1),rs9357115(1),rs9368662(1),rs9368663(1),rs9378115(1),rs9295957(1),rs9405052(1),rs9391818(1),rs2…	MICA
6	rs9266638	31347057	1.64e-117	rs9266074(1),rs2523615(1),rs2523614(1),rs9405084(1),rs9378248(1),rs2596475(1),rs2853985(1),rs2853983(1),rs2844562(1),rs2263322(1),rs2395477(1),rs2523641(1),rs2844549(1),rs2844546(1),rs2844545(1),rs2442744(1),rs2507984(1),rs9501587(1),rs9501588(1),rs9266636(1),rs9266640(1),rs2523491(1),rs2244026(1),rs2244027(1)	MICA
6	rs3132568	31101917	6.41e-104	rs9262132(1),rs9262135(1),rs9262141(1),rs9262142(1),rs9262143(1),rs3095327(1),rs3130658(1),rs3130661(1),rs1059612(1),rs3094125(1),rs3129972(1),rs3129973(1),rs3095332(1),rs3129974(1),rs3095328(1),rs3095326(1),rs3094118(1),rs3130665(1),rs3095336(1),rs3132605(1),rs3130668(1),rs3130669(1),rs3130670(1),rs3132603(1),rs3129978(1),rs3132600(1),rs3130673(1),rs3131041(1),rs3131044(1),rs3129981(1),rs3131047…	MICA
6	rs28752926	31303949	1.08e-97	rs186097794(1),rs2844632(1),rs7773935(1),rs3130442(1),rs2844621(1),rs7762513(1),rs9265160(1),rs9265161(1),rs9265162(1),rs9265163(1),rs9265167(1),rs9265173(1),rs9265178(1),rs9265181(1),rs9265185(1),rs9265189(1),rs9265200(1),rs9265202(1),rs28752783(1),rs28752785(1),rs9265212(1),rs28752786(1),rs28752787(1),rs28752788(1),rs9265225(1),rs28752789(1),rs9265226(1),rs28752790(1),rs28752794(1),rs9265247(1)…	MICA
6	rs2229094	31540556	2.43e-91	rs2534652(1),rs2516486(1),rs2523512(1),rs2251824(1),rs2523503(1),rs2516395(1),rs4947324(1),rs2516391(1),rs62395769(1),rs2516390(1),rs3094595(1),rs928815(1),rs12663590(1),rs3135043(1),rs3135042(1),rs2857710(1),rs2857602(1),rs2857708(1),rs2844486(1),rs2844485(1),rs2844484(1),rs2844483(1),rs2857706(1),rs3093540(1),rs2844482(1),rs2239704(1),rs1799964(1),rs1800630(1),rs3093662(1),rs7758790(1),rs412688…	MICA
6	rs2394989	31330105	6.34e-90	rs16898629(1),rs114531846(1),rs116464870(1),rs17190638(1),rs17197080(1),rs16898861(1),rs17840029(1),rs17197220(1),rs114907333(1),rs114216136(1),rs7771083(1),rs567929056(1),rs142788130(1),rs116656026(1),rs115103823(1),rs114401652(1),rs115331068(1),rs7744752(1),rs144232425(1),rs149078038(1),rs146176932(1),rs114713021(1),rs147666351(1),rs146468817(1),rs150452508(1),rs116093923(1),rs145138290(1),rs13…	MICA
6	rs2243621	31431820	4.1e-86	rs114773933(1),rs116432905(1),rs9266095(1),rs9501117(1),rs115510922(1),rs79245272(1),rs7765011(1),rs7765013(1)	MICA
6	rs2442722	31320241	9.7e-81	rs2844659(1),rs2844657(1),rs1264319(1),rs4678(1),rs3095154(1),rs3131787(1),rs3095151(1),rs3130781(1),rs2077010(1),rs885952(1),rs885951(1),rs2249741(1),rs2854003(1),rs2442723(1),rs115959678(1),rs116010992(1),rs62396280(1),rs2523569(1),rs2523568(1),rs2250284(1),rs2250293(1),rs2523563(1),rs2523562(1),rs2250399(1),rs2523552(1),rs2844583(1),rs2853997(1),rs2523549(1),rs2844581(1),rs2853995(1),rs2428490…	MICA
6	rs2516501	31356598	2.12e-75	rs9263460(1),rs9263477(1),rs9263499(1),rs2894179(1),rs9263512(1),rs9263572(1),rs9263578(1),rs2233965(1),rs2233962(1),rs79556279(1),rs2253907(1),rs2523528(1),rs2853984(1),rs2844560(1),rs2844558(1),rs2844555(1),rs2844552(1),rs2523638(1),rs2523634(1),rs2853976(1),rs77468121(1),rs77708900(1),rs76546355(1),rs74824582(1)	MICA
6	rs2523650	31449022	4.34e-75	rs3130456(1),rs3094193(1),rs3130519(1),rs3130947(1),rs9264023(1),rs3130472(1),rs3130939(1),rs3130527(1),rs3132532(1),rs2394888(1),rs3130701(1),rs3134770(1),rs9265951(1),rs9265953(1),rs2523655(1),rs2523653(1),rs2248372(1),rs2248373(1),rs2523651(1),rs2516512(1),rs2516507(1),rs28698549(1),rs28525417(1),rs28432273(1),rs2904789(1),rs2904788(1),rs2428500(1),rs3130911(1),rs2904787(1),rs2904783(1),rs2395…	MICA
6	rs112630608	31376437	2.21e-74	rs28732093(1),rs130079(1),rs1265071(1),rs1150765(1),rs1062630(1),rs1265159(1),rs3130457(1),rs3130508(1),rs2394886(1),rs28732106(1),rs112515516(1),rs113688927(1),rs111518019(1),rs115986568(1),rs112168410(1),rs57989216(1),rs114170382(1),rs58102217(1),rs114607072(1),rs111281598(1),rs59440261(1),rs2923003(1),rs73400361(1),rs112968142(1),rs17200095(1),rs144888775(1),rs41558312(1),rs140810304(1),rs1158…	MICA
6	rs419788	31928799	5.69e-69	rs2857700(1),rs2857609(1),rs3130068(1),rs3130625(1),rs3131377(1),rs3115668(1),rs3131376(1),rs2272592(1),rs3117572(1),rs2227956(1),rs9267573(1),rs9267577(1),rs7451017(1),rs9267649(1),rs515688(1),rs521977(1),rs553108(1),rs501942(1),rs614008(1),rs9267654(1),rs9267658(1),rs605203(1),rs570263(1),rs589428(1),rs486416(1),rs535586(1),rs1265945(1),rs659445(1),rs558702(1),rs586346(1),rs519417(1),rs622871(1…	MICA
6	rs3094198	31093327	5.95e-67	rs3909115(1),rs11964623(1),rs3130980(1),rs3095297(1),rs1062470(1),rs707913(1),rs2239522(1),rs3094201(1),rs3095302(1),rs3094200(1),rs3095301(1),rs3131003(1),rs3815087(1),rs9263699(1),rs3094196(1),rs9263701(1),rs9263703(1),rs6931464(1),rs6931633(1),rs6911408(1),rs9263714(1),rs9263715(1),rs3130559(1),rs3130568(1),rs3132565(1),rs887466(1),rs3131018(1),rs3130506(1),rs36091469(1),rs35739787(1),rs350163…	MICA
6	rs3096692	32201526	2.3e-63	rs367364(1),rs394439(1),rs369637(1),rs1265889(1),rs1150755(1),rs1150754(1),rs3134951(1),rs3134949(1),rs9267815(1),rs9267816(1),rs3096697(1),rs3130347(1),rs3130348(1),rs3130284(1),rs3134947(1),rs3134944(1),rs3130349(1),rs3134940(1),rs3131300(1),rs204995(1),rs204994(1),rs204993(1),rs204992(1),rs176095(1),rs3134605(1),rs204991(1),rs204990(1),rs204989(1),rs3134942(1),rs3132935(1),rs3131296(1),rs31302…	MICA
6	rs9263697	31093581	9.98e-63	rs151122038(1),rs150900710(1),rs115435966(1),rs7768644(1),rs114996065(1),rs11756181(1),rs111378116(1),rs113017263(1),rs16898614(1),rs9262631(1),rs2523851(1),rs2523850(1),rs9262632(1),rs2523849(1),rs2523848(1),rs9262643(1),rs2517515(1),rs9262652(1),rs2517506(1),rs148418023(1),rs75755128(1),rs9262694(1),rs116063751(1),rs116435269(1),rs9263467(1),rs146962790(1),rs3901849(1),rs9263490(1),rs114927745(…	MICA
6	rs3828879	31379391	2.67e-62	rs62400295(1),rs2524085(1),rs62400386(1),rs116326416(1),rs1622406(1),rs62401893(1),rs35735140(1),rs115881826(1),rs34265426(1),rs9405085(1),rs9378249(1),rs9380248(1),rs12524487(1),rs9368692(1),rs9394070(1),rs3763287(1),rs3763288(1),rs9357133(1),rs62395263(1),rs2596468(1),rs2524279(1),rs2524278(1),rs2516471(1),rs2848709(1),rs2596466(1),rs2266161(1),rs2524280(1),rs2523684(1)	MICA
6	rs9267513	31569275	2.55e-61	rs72841242(1),rs113682610(1),rs113381230(1),rs75918044(1),rs72847211(1),rs9469021(1),rs72847218(1),rs72847222(1),rs113695302(1),rs74367810(1),rs115225594(1),rs2269476(1),rs111874448(1),rs116282626(1),rs113488102(1),rs7749930(1),rs6916921(1),rs7754479(1),rs116749187(1),rs1799724(1),rs986475(1),rs139139829(1),rs2507960(1)	MICA
6	rs2844509	31510924	1.22e-59	rs2248462(1),rs2516514(1),rs2516513(1),rs2516511(1),rs2516422(1),rs2523648(1),rs2516509(1),rs2923002(1),rs2905753(1),rs2523705(1),rs2905746(1),rs2516503(1),rs2523703(1),rs2523702(1),rs3132454(1),rs929138(1),rs1266079(1),rs2239705(1),rs2857604(1)	MICA
6	rs34872474	31309257	5.3e-58	rs116371977(1),rs142447162(1),rs57645524(1),rs116678435(1),rs149645945(1),rs6927324(1),rs201293426(1),rs114006078(1),rs115589683(1),rs35857242(1),rs114227530(1),rs115464798(1),rs116662390(1),rs34023488(1),rs35624930(1),rs35647108(1),rs35795116(1),rs116373895(1),rs35957957(1),rs9266642(1),rs9266663(1),rs9266688(1),rs9266701(1),rs9266703(1),rs9266722(1),rs4293988(1),rs9266729(1),rs9266749(1),rs9266…	MICA
6	rs2534686	31461667	6.98e-58	rs3828887(1),rs62395329(1),rs62395330(1),rs4413653(1),rs12665745(1),rs12660382(1),rs2523710(1)	MICA
6	rs3115673	31810085	1.48e-57	rs2736186(1),rs2269475(1),rs2242658(1),rs2242657(1),rs12524536(1),rs2077102(1),rs79342353(1),rs707920(1),rs7029(1),rs7992(1),rs59345959(1),rs2295665(1),rs2295664(1),rs16899941(1),rs14365(1),rs4569(1),rs41267066(1),rs2280800(1),rs805290(1),rs1266075(1),rs805282(1),rs805281(1),rs805280(1),rs805277(1),rs805276(1),rs805274(1),rs1266073(1),rs9267542(1),rs114276434(1),rs2242653(1),rs805287(1),rs805286(…	MICA
6	rs3828886	31440552	5.37e-56	rs9267133(1),rs2395031(1),rs2894220(1),rs9267135(1),rs2244839(1),rs9267137(1),rs3094603(1),rs1055566(1),rs1055568(1),rs1055569(1),rs2523659(1),rs2516441(1),rs2516440(1),rs9267150(1),rs9267151(1),rs9267152(1),rs4413654(1),rs9267153(1),rs6940467(1)	MICA
6	rs3130623	31597700	8.25e-54	rs3094662(1),rs130076(1),rs130065(1),rs1265177(1),rs3132506(1),rs3132505(1),rs3134785(1),rs3130949(1),rs3130530(1),rs2394894(1),rs2394895(1),rs3134762(1),rs3130424(1),rs3130048(1)	MICA
6	rs17200067	31370722	6.87e-52	rs12660741(1),rs71563350(1)	MICA
6	rs2261033	31603591	8.62e-51	rs2844479(1),rs2844477(1),rs2051552(1),rs2259571(1),rs2736178(1),rs3091280(1),rs3130069(1),rs3135044(1),rs2260000(1),rs2736171(1),rs1046080(1),rs2272593(1),rs755714(1),rs805297(1),rs3130617(1),rs707919(1),rs3115667(1),rs34929649(1),rs6462(1)	MICA
6	rs9264873	31271700	2.3e-50	rs10947121(1),rs2905757(1),rs1265048(1),rs9264077(1),rs9264082(1),rs9264087(1),rs9264182(1),rs2394944(1),rs1793891(1),rs9264393(1),rs9357119(1),rs9380229(1),rs2245731(1),rs2245822(1),rs2853960(1),rs9264490(1),rs2248902(1),rs2853956(1),rs2395470(1),rs2853953(1),rs2524099(1),rs12207404(1),rs13203722(1),rs13218306(1),rs13191099(1),rs12205435(1),rs12192286(1),rs13203895(1),rs12209312(1),rs10456057(1)…	MICA
6	rs3132948	32197219	7.15e-50	rs367398(1),rs3096702(1),rs2395106(1),rs387071(1),rs6902805(1),rs447903(1),rs377093(1),rs2023222(1),rs370055(1),rs499691(1),rs1475961(1),rs3132950(1),rs1475960(1),rs3096691(1),rs9267853(1),rs9296012(1),rs532385(1),rs409687(1),rs9378123(1),rs399950(1),rs495089(1),rs6901175(1),rs6936346(1)	MICA
6	rs1264344	30800577	6.41e-49	rs1264345(1),rs1264343(1),rs1264342(1),rs2535338(1),rs2517582(1),rs2517580(1),rs2535337(1),rs2535336(1),rs2517579(1),rs2535335(1),rs2517577(1),rs2844664(1),rs2844663(1),rs2535331(1),rs2844662(1),rs2250264(1),rs2535326(1),rs2535325(1),rs3130657(1),rs2844654(1),rs2535339(1),rs2517573(1),rs1264334(1),rs1264333(1),rs1264331(1),rs1264327(1),rs1264320(1),rs1264317(1),rs1264315(1),rs1264311(1),rs1264309…	MICA
6	rs1521	31350704	8.34e-48	rs1632870(1),rs9264189(1),rs2394942(1),rs2394943(1),rs3134746(1),rs3130436(1),rs3095256(1),rs9264400(1),rs9264408(1),rs9264413(1),rs9264533(1),rs9264558(1),rs9264567(1),rs2596573(1),rs3094592(1),rs2844539(1),rs9266670(1),rs9266671(1),rs9266672(1),rs9266674(1),rs9266675(1),rs9266677(1),rs9266678(1),rs9266682(1),rs9266683(1),rs9266686(1),rs9266690(1),rs9266691(1),rs9266692(1),rs115284779(1),rs92666…	MICA
6	rs3132649	30321057	1.24e-46	rs3094176(1),rs9258636(1),rs2517862(1),rs9258642(1),rs2517857(1),rs2517856(1),rs2517855(1),rs2508049(1),rs9258685(1),rs1611663(1),rs1611673(1),rs1611678(1),rs1611691(1),rs1611694(1),rs1611695(1),rs1611698(1),rs1611701(1),rs1611703(1),rs1611706(1),rs1611714(1),rs1611716(1),rs1611718(1),rs1611721(1),rs1611725(1),rs1611727(1),rs1611738(1),rs1611740(1),rs1611744(1),rs1611745(1),rs1611746(1),rs2734977…	MICA
6	rs4713462	31347816	1.32e-45	rs9266314(1),rs9266322(1),rs9266327(1),rs9266330(1),rs9266331(1),rs9266333(1),rs9266342(1),rs9266347(1),rs9266349(1),rs9266352(1),rs9266353(1),rs9266359(1),rs9266367(1),rs9266371(1),rs9266372(1),rs9266375(1),rs9266376(1),rs9266378(1),rs9266379(1),rs9266381(1),rs9266382(1),rs9266383(1),rs9266384(1),rs9266385(1),rs9266386(1),rs9266387(1),rs9266388(1),rs9266392(1),rs9266395(1),rs9266402(1),rs9266404…	MICA
6	rs1419664	30993313	2.17e-45	rs2596560(1)	MICA
6	rs9266639	31347069	9.07e-45	rs3134776(1),rs3130699(1),rs3134775(1),rs3134774(1),rs9265878(1),rs2263321(1)	MICA
6	rs79873298	31347351	2.15e-40	NONE	MICA
6	rs261943	30273371	2.86e-38	rs1264708(1),rs1156534(1),rs1264704(1),rs1264701(1),rs9378220(1),rs2523990(1),rs3734837(1),rs62390201(1),rs62390202(1),rs17188015(1),rs3815081(1),rs9368622(1),rs3734840(1),rs17188113(1),rs17194460(1),rs2074477(1),rs56307380(1),rs1008403(1),rs9368624(1),rs41272591(1),rs9380156(1),rs9391677(1),rs1579219(1),rs1579218(1),rs9391806(1),rs2021107(1),rs2516709(1),rs2523750(1),rs9391679(1),rs2523749(1),rs…	MICA
6	rs6457167	30155313	7.4e-38	rs3094164(1),rs3132725(1),rs3115623(1),rs3094162(1),rs3132724(1),rs3094161(1),rs3094160(1),rs3132721(1),rs3094159(1),rs3128898(1),rs3132720(1),rs9258854(1),rs9258855(1),rs9258856(1),rs9258857(1),rs3094158(1),rs3132719(1),rs3129011(1),rs3132718(1),rs3094156(1),rs3128896(1),rs3094155(1),rs9258884(1),rs9258886(1),rs71537586(1),rs9258890(1),rs9258894(1),rs9258896(1),rs9258898(1),rs9258899(1),rs925890…	MICA
6	rs2844795	30073847	1.45e-37	rs29232(1),rs3129054(1),rs3131847(1),rs3095289(1),rs2982839(1),rs1018935(1),rs2747434(1),rs2535236(1),rs2747436(1),rs2535235(1),rs3129045(1),rs3095288(1),rs2747442(1),rs2747443(1),rs3117293(1),rs3117294(1),rs3117296(1),rs3095286(1),rs9258115(1),rs9258116(1),rs2517892(1),rs2743944(1),rs2735021(1),rs2523792(1),rs2523786(1),rs2394179(1),rs2394181(1),rs2253955(1),rs2394182(1),rs2253981(1),rs2254071(1…	MICA
6	rs3763313	32376471	1.07e-36	rs447459(1),rs12529559(1),rs12526413(1),rs111750542(1),rs17422797(1),rs113136355(1),rs2022542(1),rs72849457(1),rs72843213(1),rs1265763(1),rs2206618(1),rs2223638(1),rs9268302(1),rs6907322(1),rs6907226(1),rs6930477(1),rs9268303(1),rs9268314(1),rs9268315(1),rs9268325(1),rs9268330(1),rs7744155(1),rs6415129(1),rs6917075(1),rs9268347(1),rs9268350(1),rs9268356(1),rs9268361(1),rs9268364(1),rs9268365(1),r…	MICA
6	rs7739521	31364623	1.6e-36	rs188786595(1),rs116834572(1),rs139465255(1),rs115783608(1),rs115032094(1),rs115507472(1),rs112516307(1),rs191827672(1),rs17200393(1),rs58045889(1),rs116080241(1),rs114658269(1),rs80120480(1),rs73404267(1),rs60056504(1),rs7746061(1),rs140774570(1),rs77004371(1),rs4360170(1),rs11752262(1),rs17206904(1),rs11757571(1),rs11757602(1),rs11759988(1),rs11757667(1),rs74290508(1),rs79022003(1),rs112723370(…	MICA
6	rs9266772	31352113	5.4e-36	rs9262602(1),rs6909939(1),rs6910473(1),rs9263825(1),rs6913074(1),rs9263833(1),rs9263838(1),rs2523581(1),rs2442737(1),rs2523543(1),rs2516518(1)	MICA
6	rs62396273	31326083	1.01e-34	rs111413526(1),rs62399443(1),rs62401664(1),rs62401665(1),rs12110470(1),rs12110785(1),rs62401667(1),rs62401668(1),rs62401669(1),rs111996227(1),rs62401670(1),rs62401671(1),rs62401672(1),rs111673650(1),rs79027726(1),rs111414258(1),rs10947129(1),rs12528584(1),rs12528596(1),rs10456389(1),rs9500877(1),rs9500878(1),rs9500880(1),rs9461656(1),rs9501076(1),rs113565451(1),rs35391481(1),rs12662501(1),rs12662…	MICA
6	rs2523504	31510858	3.15e-34	rs9264411(1),rs9264414(1),rs9264417(1),rs9264427(1),rs9264428(1),rs2394951(1),rs2394952(1),rs9264451(1),rs9264452(1),rs9264454(1),rs9264466(1),rs4365966(1),rs3130445(1),rs61233306(1),rs9264474(1),rs3130542(1),rs9264482(1),rs9264494(1),rs9264497(1),rs9264502(1),rs9264505(1),rs9264507(1),rs9264508(1),rs2894202(1),rs2394956(1),rs2394957(1),rs9264534(1),rs9264548(1),rs9264554(1),rs9264556(1),rs926455…	MICA
6	rs2523897	30993958	7.83e-34	rs3132572(1),rs3131922(1),rs2844650(1),rs2844649(1),rs2844701(1),rs2517451(1),rs2517503(1),rs3130967(1),rs2517438(1),rs3095304(1),rs3131008(1),rs9264227(1),rs79611767(1),rs9264244(1),rs9264245(1),rs9264252(1),rs9264253(1),rs112588465(1),rs9264319(1),rs9264321(1),rs9264338(1),rs9264339(1),rs9264356(1),rs9264358(1),rs9264367(1),rs9264374(1),rs3132493(1),rs9264395(1),rs9264398(1),rs9264402(1),rs9264…	MICA
6	rs1235162	29537224	1.24e-33	rs3131085(1),rs3129788(1),rs3129112(1),rs3130773(1),rs3130715(1),rs3129120(1),rs3129122(1),rs3130724(1),rs3130725(1),rs3129129(1),rs3129141(1),rs4947263(1),rs3129151(1),rs3129152(1),rs3130742(1),rs9257566(1),rs3129162(1),rs149404333(1),rs3116815(1),rs3130746(1),rs3129170(1),rs3129172(1),rs3129173(1),rs3130750(1),rs3116827(1),rs3116829(1),rs3116830(1),rs3129093(1),rs760804(1),rs6912280(1),rs925761…	MICA
6	rs74899816	31326212	5.19e-33	rs145227731(1),rs137859676(1),rs115700723(1),rs114341818(1),rs114597671(1),rs7757648(1),rs115360433(1),rs116535383(1),rs6933271(1),rs114524857(1),rs114466565(1),rs116692306(1),rs145114077(1),rs144855670(1),rs116621148(1),rs116815990(1),rs149261249(1),rs114663133(1),rs114290644(1),rs137928493(1),rs115335082(1),rs180896223(1),rs139386391(1),rs115890601(1),rs115280147(1),rs6929324(1),rs149196263(1),…	MICA
6	rs9357111	31147916	1.88e-32	rs6457301(1),rs1265093(1),rs1265109(1),rs1265156(1),rs3734869(1),rs1265155(1),rs7770946(1),rs7751130(1),rs9295956(1),rs9391813(1),rs9391814(1),rs9391816(1),rs9501066(1),rs3871246(1),rs3871247(1),rs3868542(1),rs3871248(1),rs9368657(1),rs9368658(1),rs9357110(1),rs9394040(1),rs9468885(1),rs6913301(1),rs6913648(1),rs35379787(1),rs34527556(1),rs34788020(1),rs35887284(1),rs6904669(1),rs6904670(1),rs692…	MICA
6	rs3093974	31506210	4.95e-32	rs9267429(1),rs9267431(1),rs3130630(1),rs3093949(1),rs3131641(1),rs1800683(1),rs909253(1),rs1041981(1),rs2256974(1)	MICA
6	rs2233964	31080919	2.45e-31	rs28360985(1),rs9263508(1),rs9263509(1),rs2394419(1),rs2394416(1),rs74992754(1),rs9263560(1),rs9263625(1),rs9295951(1),rs2233977(1),rs2233969(1),rs9263868(1),rs3915971(1)	MICA
6	rs41315816	31944851	3.92e-31	rs28732165(1),rs9267671(1),rs9267677(1),rs4151664(1),rs35664695(1),rs401775(1),rs17207867(1),rs41315812(1),rs41258944(1),rs41316748(1),rs28732167(1),rs28732173(1),rs28732175(1),rs28732177(1),rs28732178(1),rs28732179(1),rs1802036(1),rs12663103(1),rs8192583(1),rs8192579(1),rs112738191(1),rs8192591(1),rs3830041(1),rs17208153(1),rs114765365(1),rs9501398(1),rs28732180(1),rs6916062(1),rs28895018(1),rs2…	MICA
6	rs28383314	32587213	5.09e-31	rs2281276(1),rs9268851(1),rs9268925(1),rs9268978(1),rs4640926(1),rs34791134(1),rs61615404(1),rs9270493(1),rs4713552(1),rs35139284(1),rs28366320(1),rs9270600(1),rs3998182(1),rs9270623(1),rs9270656(1),rs9270662(1),rs9270665(1),rs4599680(1),rs4329147(1),rs9270715(1),rs590999(1),rs592362(1),rs3998183(1),rs9270815(1),rs2454137(1),rs9270868(1),rs9270980(1),rs9270984(1),rs9270986(1),rs9270994(1),rs92709…	MICA
6	rs2523580	31328245	1.06e-30	rs4991647(1),rs4991648(1),rs4991649(1),rs9266439(1),rs5006724(1),rs3997900(1),rs2507986(1)	MICA
6	rs6912382	32389375	2.87e-30	rs548330(1),rs549270(1),rs526280(1),rs9267918(1),rs4959028(1),rs6926611(1),rs9268559(1),rs9968904(1),rs4959100(1),rs9469110(1),rs9501626(1),rs2027856(1),rs3957147(1)	MICA
6	rs3118365	28839908	5.42e-30	rs35017208(1),rs13213152(1),rs36092177(1),rs2232429(1),rs34546986(1),rs34871267(1),rs2232423(1),rs13201681(1),rs7766356(1),rs55690788(1),rs34676049(1),rs13191038(1),rs13215054(1),rs116591906(1),rs35051649(1),rs35778344(1),rs34470113(1),rs34724414(1),rs13193532(1),rs13194504(1),rs35128564(1),rs4486067(1),rs13202664(1),rs6910361(1),rs34953859(1),rs35044849(1),rs35243068(1),rs4713177(1),rs7775835(1)…	MICA
6	rs79792575	30920086	7.99e-30	rs80026531(1),rs73425733(1),rs9468831(1),rs61309148(1),rs7772131(1),rs114372026(1),rs78112277(1),rs147806336(1),rs116009799(1),rs11752162(1),rs141578697(1),rs11759918(1),rs115926175(1),rs114599902(1),rs116223167(1),rs114133116(1),rs7772269(1),rs7761138(1),rs55697712(1),rs10947109(1),rs73727107(1),rs116772905(1),rs59124304(1),rs2894054(1),rs3218804(1),rs6926224(1),rs6926723(1),rs118124843(1),rs777…	MICA
6	rs6911571	30739657	1.76e-29	rs9262184(1),rs6906722(1),rs6912077(1),rs12526481(1),rs10947091(1),rs9468829(1),rs9468830(1),rs7752959(1),rs28894083(1),rs28894084(1),rs28894085(1),rs28894086(1),rs78169377(1),rs9468832(1),rs9461629(1),rs9468833(1),rs9461630(1),rs9295912(1),rs9295913(1),rs9461631(1),rs28894089(1),rs13210977(1),rs13211218(1),rs4713360(1),rs9468834(1),rs12527415(1),rs12527745(1),rs13197105(1),rs13197117(1),rs132137…	MICA
6	rs2596454	31436312	8.43e-29	rs2394949(1),rs9264532(1),rs2442730(1),rs2859448(1),rs2518027(1),rs2844507(1),rs2844506(1),rs2596453(1),rs2596452(1),rs2596451(1),rs2523671(1),rs2596449(1),rs2596448(1),rs2523666(1),rs2844505(1),rs2596446(1),rs3828889(1),rs750332(1),rs760293(1),rs2844464(1)	MICA
6	rs1054684	32776921	1.37e-28	rs9268191(1),rs9268194(1),rs9268197(1),rs9268202(1),rs6934776(1),rs9268207(1),rs9268212(1),rs9268222(1),rs3135363(1),rs3129890(1),rs3129891(1),rs9268840(1),rs6940440(1),rs9268845(1),rs9268850(1),rs9268854(1),rs9268855(1),rs9268856(1),rs9268857(1),rs9268861(1),rs9268862(1),rs4434496(1),rs4280993(1),rs7766843(1),rs7766854(1),rs7747010(1),rs7747025(1),rs7746751(1),rs7746922(1),rs7747521(1),rs7767493…	MICA
6	rs2073045	32339548	1.63e-28	rs1967688(1),rs1980496(1),rs9273507(1),rs2854272(1),rs9274606(1),rs9274620(1),rs9274622(1),rs9274624(1),rs9274645(1),rs9274652(1),rs9274653(1)	MICA
6	rs9267665	31870856	4.5e-28	rs138364997(1),rs2904774(1),rs9267430(1),rs9267432(1),rs9267442(1),rs9267478(1),rs9267494(1),rs7762619(1),rs1800750(1),rs9267517(1),rs139498574(1),rs9267661(1),rs9267663(1),rs36221133(1),rs4151659(1),rs9267785(1),rs9267786(1),rs116196017(1),rs150223621(1),rs9267795(1),rs149492184(1),rs9267796(1),rs9267797(1),rs144692407(1),rs150056434(1),rs115612382(1),rs151169511(1),rs9267799(1),rs144438015(1),r…	MICA
6	rs7739491	30979203	1.26e-27	rs2532919(1),rs2263302(1),rs41287842(1),rs2844693(1),rs2844692(1),rs2263304(1),rs2517447(1),rs2844691(1),rs2844690(1),rs2844689(1),rs2108775(1),rs2255625(1),rs2255626(1),rs2517446(1),rs2255719(1),rs2517445(1),rs2530708(1),rs2517444(1),rs2530706(1),rs2844688(1),rs2844687(1),rs9262315(1),rs2517442(1),rs2517441(1),rs2517439(1),rs2844686(1),rs2844685(1),rs2517437(1),rs2517436(1),rs2844684(1),rs251743…	MICA
6	rs34950484	28278688	3.27e-27	rs34718920(1),rs35706352(1),rs200991(1),rs17763089(1),rs17695758(1),rs45509595(1),rs13199649(1),rs34788973(1),rs61742093(1),rs13218875(1),rs71559054(1),rs67040724(1),rs149583087(1),rs67662114(1),rs13216117(1),rs36101351(1),rs28360499(1),rs71537572(1),rs142965311(1),rs138234416(1),rs13200214(1),rs71559070(1),rs34712084(1),rs1321505(1),rs13197574(1),rs34166054(1),rs34662244(1),rs35952432(1),rs13203…	MICA
6	rs34283380	31527589	4.6e-27	rs34451538(1),rs13211189(1),rs35340190(1),rs34568880(1),rs144894798(1),rs67000433(1),rs11752951(1),rs11752976(1),rs72847257(1),rs66562149(1),rs67872983(1),rs35597084(1),rs13192469(1),rs13215091(1),rs13211368(1),rs71563353(1)	MICA
6	rs3094738	31407913	5.04e-27	rs2256962(1),rs2074478(1),rs2233952(1),rs9264223(1),rs9264224(1),rs9264231(1),rs75706959(1),rs9264243(1),rs9264246(1),rs9264250(1),rs9264320(1),rs9264329(1),rs9264330(1),rs9264341(1),rs9264343(1),rs9264346(1),rs9264353(1),rs9264362(1),rs9264364(1),rs9264365(1),rs9264368(1),rs9264372(1),rs9264375(1),rs9264388(1),rs9264405(1),rs9264406(1),rs9264407(1),rs9264409(1),rs9264410(1),rs9264421(1),rs926442…	MICA
6	rs1639106	31213317	2.19e-26	rs113617295(1),rs9357121(1),rs4298345(1),rs9391714(1),rs56356836(1),rs9405016(1),rs12529015(1),rs9368669(1),rs9380234(1),rs6918048(1),rs9405074(1),rs67494727(1),rs7770976(1),rs143479464(1),rs928814(1),rs11758242(1)	MICA
6	rs3094191	31138910	2.93e-26	rs1264375(1),rs3130955(1),rs13409(1),rs885950(1),rs3130507(1),rs3130465(1),rs6933647(1),rs7768955(1),rs7769059(1),rs7769211(1),rs3130946(1),rs3130945(1),rs3130522(1),rs3130943(1),rs3134784(1),rs3130523(1),rs3130942(1),rs3130470(1),rs3130471(1),rs3130524(1),rs3134781(1),rs3130940(1),rs3130938(1),rs3130937(1),rs3130936(1),rs3134779(1),rs3130473(1),rs3134778(1),rs3134777(1),rs3130529(1),rs3132531(1)…	MICA
6	rs72865324	31351321	1.43e-25	rs115510688(1),rs361531(1),rs74194187(1),rs72502572(1),rs114783056(1),rs68085422(1),rs72502573(1),rs115200108(1),rs7766461(1),rs60177449(1),rs72878037(1),rs72878039(1),rs114654060(1),rs116355076(1),rs4143334(1),rs72882965(1),rs56370321(1),rs114905838(1),rs72847395(1),rs76151409(1),rs55857629(1),rs72851111(1),rs539675221(1),rs56241874(1),rs56180073(1),rs55691135(1),rs72851123(1),rs72851131(1),rs72…	MICA
6	rs6925809	31317857	2.06e-25	rs28732107(1),rs9380237(1),rs2524123(1),rs28380936(1),rs28380937(1),rs28380938(1),rs28366070(1),rs28366071(1),rs6929927(1),rs2442719(1)	MICA
6	rs9266059	31319222	6.96e-25	rs6906714(1),rs9265906(1),rs9405031(1)	MICA
6	rs9274527	32634490	7.98e-25	rs6905282(1),rs9273358(1),rs6906021(1),rs3189152(1),rs9274522(1),rs9274563(1),rs9274567(1),rs9274569(1),rs9274571(1),rs4988888(1),rs9274574(1),rs9274576(1),rs9274577(1),rs2858302(1),rs1694133(1)	MICA
6	rs1611657	29842444	1.79e-24	rs3131857(1),rs3131875(1),rs3132726(1),rs3128906(1),rs2975031(1),rs1611637(1),rs2523810(1),rs2248153(1),rs9260229(1),rs7763052(1),rs7763173(1),rs7745413(1),rs9260334(1),rs9260494(1),rs892666(1),rs7754245(1),rs2735080(1),rs2735079(1),rs2523957(1),rs2256919(1),rs4959010(1),rs9295825(1),rs444252(1),rs2523948(1),rs3823353(1),rs3823355(1),rs36019691(1),rs35835721(1),rs41265820(1),rs41265824(1),rs35066…	MICA
6	rs13217620	27653120	6.85e-24	rs34569203(1),rs6934329(1),rs35909544(1),rs34783558(1),rs34817112(1),rs56862318(1),rs13219354(1),rs13211901(1),rs67457459(1),rs13212921(1),rs4452638(1),rs6938200(1),rs36034627(1),rs7759741(1),rs35982103(1),rs72839445(1),rs13207082(1),rs56114371(1),rs72839477(1),rs28360634(1),rs71559024(1),rs67859638(1),rs35120058(1),rs13218537(1),rs13196692(1),rs34953377(1),rs66841633(1),rs34150729(1),rs34071253(…	MICA
6	rs9268847	32429277	7.51e-24	rs9268557(1),rs116176187(1),rs11970000(1),rs34061722(1),rs13211632(1),rs17211510(1),rs17205177(1),rs17205184(1),rs28694749(1),rs62404084(1),rs28407322(1),rs28407950(1),rs34983241(1),rs34004019(1)	MICA
6	rs9468781	30432785	7.52e-24	rs757260(1),rs28743267(1),rs79647112(1),rs9261659(1),rs3094626(1),rs77599976(1),rs77207841(1),rs9261737(1),rs9261748(1),rs2023372(1),rs2023371(1),rs9261753(1),rs9261754(1),rs9261756(1),rs9261757(1),rs9261758(1),rs9261759(1),rs9261760(1),rs9261761(1),rs9261762(1),rs9261764(1),rs9261765(1),rs9261767(1),rs9261768(1),rs9261769(1),rs9261770(1),rs9261771(1),rs9261772(1),rs9261773(1),rs9261776(1),rs9261…	MICA
6	rs9275282	32662974	9.89e-24	rs4959027(1),rs3135377(1),rs4412247(1),rs2395165(1),rs2213581(1),rs3135365(1),rs34434863(1),rs1391373(1),rs28746846(1),rs28746847(1),rs3828796(1),rs3828800(1),rs3828801(1),rs3828809(1),rs9274649(1),rs9274654(1),rs9274655(1),rs9274656(1),rs9274661(1),rs9275212(1),rs9275217(1),rs5002702(1),rs4713589(1),rs4713587(1),rs9275224(1),rs4713580(1),rs4713581(1),rs4713582(1),rs4713583(1),rs4711304(1),rs4713…	MICA
6	rs9296004	31933977	2e-23	rs114400264(1),rs114951054(1),rs115646381(1),rs115272033(1),rs17207748(1),rs114508013(1),rs116606947(1),rs115025069(1),rs114470326(1),rs116508221(1),rs150374702(1),rs115009784(1),rs183369193(1),rs17201417(1),rs144585235(1),rs9332741(1),rs4151669(1),rs4151651(1),rs4151671(1),rs4151672(1),rs114969413(1),rs45451301(1),rs45531831(1),rs17201560(1),rs11553430(1),rs17201763(1)	MICA
6	rs12196740	31321407	4.44e-23	rs12202207(1),rs33941312(1),rs12191595(1),rs2233940(1),rs71563311(1),rs41257954(1),rs17197227(1),rs10447394(1),rs36001438(1),rs114443705(1),rs144492758(1),rs114777460(1),rs117431752(1),rs71563320(1),rs116738814(1),rs4122185(1),rs2394987(1),rs34971730(1),rs2894211(1),rs4993823(1),rs116812356(1),rs13213216(1),rs28695590(1),rs13213218(1),rs7767632(1),rs7767365(1),rs13209817(1),rs58749093(1),rs122138…	MICA
6	rs143439747	31452039	5.24e-23	rs3749946(1),rs41267082(1),rs74434374(1),rs3869145(1),rs2734331(1),rs3911893(1)	MICA
6	rs114684640	31469468	9.47e-23	rs149815433(1),rs45529339(1),rs114205738(1),rs3093546(1),rs148533164(1),rs142379540(1),rs17200837(1),rs11538263(1),rs62395804(1),rs1062309(1),rs34406901(1),rs17200969(1),rs17201144(1),rs62395823(1),rs139938004(1)	MICA
6	rs6929057	32597005	1.82e-22	rs35062987(1),rs113708822(1),rs116603725(1),rs35779452(1),rs11751908(1),rs35242582(1),rs34180045(1),rs34107231(1),rs35635298(1),rs35828545(1),rs35426875(1),rs34927613(1),rs13211123(1),rs114803358(1),rs114567049(1),rs34145408(1),rs17211454(1),rs17205114(1),rs17205135(1),rs17211545(1),rs17211580(1),rs17211601(1),rs28675927(1),rs28479464(1),rs28414666(1),rs28672722(1),rs28718232(1),rs6689(1),rs42794…	MICA
6	rs4084090	31218835	8.41e-22	rs9262556(1),rs9262559(1),rs9262560(1),rs9262562(1),rs9263733(1),rs9263832(1),rs9263843(1),rs9263855(1),rs28742577(1),rs9263903(1),rs9263981(1),rs9263989(1),rs9263990(1),rs9263994(1),rs9264021(1),rs9264039(1),rs9264041(1),rs9264042(1),rs3868078(1),rs3869113(1),rs3869114(1),rs9264069(1),rs7739334(1),rs3869120(1),rs4416711(1),rs7766452(1),rs6921855(1),rs6899660(1),rs9380236(1),rs9368671(1),rs728614…	MICA
6	rs139477060	30984839	2.55e-21	rs2263299(1),rs2263301(1),rs17190106(1)	MICA
6	rs7748018	32717333	2.65e-21	rs2858331(1),rs9275710(1),rs9275758(1),rs9275762(1),rs9275845(1),rs763024(1),rs9275950(1),rs9276057(1),rs2859124(1),rs2859122(1),rs9276116(1),rs9276150(1),rs7747423(1),rs7751856(1),rs9276197(1),rs2859089(1),rs2858882(1),rs2859074(1),rs2859071(1),rs9276311(1),rs9276316(1),rs9276317(1),rs9276321(1),rs9276342(1),rs9276343(1),rs7773149(1),rs9276362(1),rs9276364(1),rs9276370(1),rs9276377(1),rs5021450(…	MICA
6	rs9264568	31235383	2.72e-21	rs9264333(1),rs9264334(1),rs9264335(1),rs9264337(1),rs9264351(1),rs9264352(1),rs9264354(1),rs3130541(1),rs9264383(1),rs9264384(1),rs9264425(1),rs9264426(1),rs2894203(1),rs9264542(1),rs9264543(1),rs9264544(1),rs9264545(1),rs9264550(1),rs9264569(1)	MICA
6	rs1634731	30955681	3.34e-21	rs9262081(1),rs3132611(1),rs3130245(1),rs3130000(1),rs3094092(1),rs3129988(1),rs3095345(1),rs2530707(1),rs1619376(1),rs1634728(1)	MICA
6	rs149405105	30976349	4.17e-21	rs112859455(1)	MICA
6	rs9366656	26434630	6.56e-21	rs17586784(1),rs13202371(1),rs13202592(1),rs34116162(1),rs13192713(1),rs35778245(1),rs13191776(1),rs35069699(1),rs67491322(1),rs17587226(1),rs72832596(1),rs35116528(1),rs13203673(1),rs36012762(1),rs13212534(1),rs17528178(1),rs17587597(1),rs13202688(1),rs13191445(1),rs41266779(1),rs28360595(1),rs10484435(1),rs13210041(1),rs35506517(1),rs13220395(1),rs35378061(1),rs16891261(1),rs35050608(1),rs16891…	MICA
6	rs9267516	31569901	1.16e-20	rs2515919(1)	MICA
6	rs4590261	31192963	2.16e-20	rs9263985(1),rs4373355(1),rs4455663(1)	MICA
6	rs9266777	31354200	5.14e-20	rs2844648(1),rs2844700(1),rs2247178(1),rs373858(1),rs9262551(1),rs9262552(1),rs9262555(1),rs9262563(1),rs9262585(1),rs559804063(1),rs28742574(1),rs9264475(1),rs9266027(1),rs9266571(1),rs9266776(1),rs9266793(1),rs9266795(1),rs9266798(1),rs3915964(1),rs9266800(1),rs1051791(1),rs9266810(1),rs9266811(1),rs9266812(1),rs9266852(1),rs114215437(1),rs114281305(1),rs116562656(1),rs6909324(1),rs114813526(1)…	MICA
6	rs1426713	32198049	1.17e-19	rs9501607(1),rs6905837(1),rs28746898(1),rs17212055(1)	MICA
6	rs1802127	31729925	2.08e-19	rs79515906(1),rs115111668(1),rs9469093(1)	MICA
6	rs2516491	31485101	2.32e-19	NONE	MICA
6	rs35502919	31604355	4.25e-19	rs805284(1),rs2844456(1),rs2844454(1)	MICA
6	rs28534491	32526396	7.15e-19	rs115003145(1),rs71549250(1),rs75802100(1),rs72853905(1),rs62405590(1),rs62405593(1),rs71536517(1),rs68176300(1),rs35083819(1),rs9269438(1),rs9269467(1),rs9269626(1),rs9269640(1),rs9270917(1),rs9270923(1),rs9270928(1),rs9271085(1),rs9271116(1),rs9271147(1),rs9271152(1),rs9271155(1),rs9271346(1),rs9271369(1),rs9271370(1),rs9271775(1),rs2002779(1),rs9272226(1),rs9273076(1),rs9276189(1),rs9276434(1)…	MICA
6	rs2844651	30900664	7.98e-19	rs1264306(1),rs2249464(1),rs2517467(1),rs753725(1),rs2532934(1)	MICA
6	rs3117292	29652199	1.36e-18	rs29269(1),rs9257929(1),rs29231(1),rs9257931(1),rs2262263(1),rs2747425(1),rs3131848(1),rs2982836(1),rs2982837(1),rs6902607(1),rs2747440(1),rs3095287(1),rs2747451(1),rs2747453(1),rs2747454(1),rs2747455(1),rs3129041(1),rs2907898(1),rs2079898(1),rs2079895(1),rs3129030(1),rs3129090(1),rs3129087(1),rs3131887(1),rs9258044(1),rs9258045(1),rs3131883(1),rs3131882(1),rs3131879(1),rs3131876(1),rs3129074(1),…	MICA
6	rs35768595	27141904	1.95e-18	rs35173303(1),rs9393777(1),rs66975207(1),rs35869525(1),rs34816374(1),rs34546498(1),rs34864993(1),rs13215879(1),rs56874662(1),rs36022097(1),rs35212793(1),rs13217285(1),rs35741362(1),rs13191326(1),rs35526527(1),rs6904071(1),rs34388707(1),rs67092078(1),rs72842197(1),rs55834529(1),rs6913660(1),rs66462181(1),rs67330695(1),rs13219181(1),rs6914824(1),rs13194053(1),rs35565446(1)	MICA
6	rs17178266	29673049	2.58e-18	rs6939431(1),rs9468549(1),rs116113406(1),rs146677377(1),rs115925819(1),rs115665861(1),rs149736421(1),rs138714517(1),rs115687047(1),rs115918329(1),rs150244955(1),rs115113818(1),rs114745864(1),rs115740161(1),rs116777716(1),rs116558217(1),rs116159208(1),rs16895461(1),rs142933649(1),rs149890776(1),rs114254219(1),rs185960653(1),rs114215948(1),rs142546365(1),rs145470107(1),rs116535585(1),rs116798559(1)…	MICA
6	rs17875358	30454725	6.24e-18	rs9380178(1),rs77072171(1),rs9404933(1),rs78311904(1),rs74223639(1),rs16897572(1),rs17875360(1),rs762324(1),rs62621992(1)	MICA
6	rs2256317	31381492	7.39e-18	rs2596557(1),rs2857283(1),rs3094584(1),rs2844510(1),rs2516452(1),rs2255221(1),rs2263318(1)	MICA
6	rs2023472	30075864	7.87e-18	NONE	MICA
6	rs454875	32213008	1.31e-17	rs380911(1),rs693366(1),rs9267973(1),rs9267980(1),rs3132952(1),rs3132933(1),rs9268517(1),rs9268541(1),rs9268576(1),rs9268651(1),rs9268775(1),rs9268909(1)	MICA
6	rs9261144	29984769	2.41e-17	rs9258294(1),rs9258305(1),rs7739149(1),rs9258373(1),rs9258384(1),rs9258393(1),rs7764777(1),rs7741100(1),rs9258441(1),rs9258451(1),rs9258467(1),rs9258471(1),rs9258508(1),rs9258525(1),rs2508050(1),rs9258605(1),rs9258618(1),rs9258701(1),rs9258734(1),rs9258741(1),rs9258742(1),rs9258755(1),rs2975032(1),rs2734973(1),rs9258866(1),rs9258869(1),rs9258874(1),rs9258876(1),rs9258880(1),rs886398(1),rs4398776(…	MICA
6	rs17200810	31566507	2.49e-17	NONE	MICA
6	rs6905949	30140525	2.57e-17	rs59424499(1),rs7758503(1),rs878898(1),rs6931763(1),rs28780100(1)	MICA
6	rs12660083	31251523	2.78e-17	rs5009853(1),rs7454487(1),rs7454567(1),rs7454526(1),rs114183633(1),rs116713535(1),rs12662096(1),rs9468913(1),rs75214491(1),rs28457789(1),rs28709322(1),rs17192288(1),rs17192295(1),rs17192302(1),rs17192323(1),rs58114162(1),rs73392854(1),rs56193391(1),rs12662484(1),rs34928629(1),rs34626842(1),rs114529772(1),rs115182712(1),rs114020623(1),rs115699806(1),rs114115450(1),rs115931507(1),rs115862431(1),rs1…	MICA
6	rs28746864	32635230	3.26e-17	rs6905775(1),rs28746835(1),rs3830060(1),rs3830059(1),rs28746838(1),rs28746839(1),rs28746841(1),rs28746844(1),rs28746845(1),rs1049070(1),rs28746851(1),rs11568831(1),rs28746861(1),rs28746863(1),rs9274712(1),rs9275183(1),rs9275312(1),rs9275318(1),rs9275319(1),rs9275333(1),rs9275373(1)	MICA
6	rs2523842	31029282	4.96e-17	rs9262621(1),rs2905758(1)	MICA
6	rs41268932	32154711	6.78e-17	rs10947233(1),rs41268920(1),rs41268924(1),rs9391855(1),rs2070600(1),rs1281935(1),rs1281931(1)	MICA
6	rs2596502	31321032	2.47e-16	NONE	MICA
6	rs9262508	30988590	4.93e-16	rs4713408(1),rs3871465(1),rs7776233(1),rs9262474(1),rs9262477(1),rs9262478(1),rs6905206(1),rs6933042(1),rs6910700(1),rs9262492(1),rs9262498(1),rs4713412(1),rs9262501(1),rs9262503(1),rs9262507(1),rs9262514(1)	MICA
6	rs148298273	31056743	6.53e-16	rs17196185(1),rs137936979(1),rs2233950(1)	MICA
6	rs241429	32803840	7.1e-16	rs1894407(1),rs2621323(1),rs2857103(1),rs13501(1),rs241456(1),rs241455(1),rs2071545(1),rs241454(1),rs241453(1),rs241452(1),rs241451(1),rs241449(1),rs241448(1),rs241447(1),rs241446(1),rs241445(1),rs241444(1),rs241443(1),rs241442(1)	MICA
6	rs1119080	29536685	1.04e-15	rs2745400(1),rs2745401(1),rs2523427(1),rs2745403(1),rs1073339(1),rs2523425(1),rs969931(1),rs2745406(1),rs1233427(1),rs1233426(1),rs362546(1),rs909968(1),rs909967(1),rs362544(1),rs1233422(1),rs1233421(1),rs2745409(1),rs1233419(1),rs414282(1),rs446198(1),rs376681(1),rs2745411(1),rs399166(1),rs453658(1),rs362513(1),rs1233405(1),rs388234(1),rs17177937(1),rs12525160(1),rs4449657(1),rs28893510(1),rs288…	MICA
6	rs62399429	30993813	1.1e-15	NONE	MICA
6	rs2077492	31606392	1.12e-15	rs2077491(1),rs1077393(1),rs1052486(1),rs2395047(1)	MICA
6	rs56326741	32067967	1.17e-15	rs138719004(1),rs610265(1),rs612496(1),rs611572(1),rs1265941(1),rs492899(1),rs11969759(1),rs3021090(1),rs10947230(1),rs12524664(1),rs7774197(1),rs3807039(1),rs12526104(1)	MICA
6	rs2524222	30511170	1.83e-15	rs2523726(1),rs2251765(1),rs2158285(1),rs2040450(1),rs2516692(1),rs2523725(1),rs2523724(1),rs2516691(1),rs2105963(1),rs2516683(1),rs2844743(1),rs2524211(1),rs2524207(1),rs2516689(1),rs2524206(1),rs2524204(1),rs2524203(1),rs2032134(1),rs2516686(1),rs2187978(1),rs2516684(1),rs2524202(1),rs1264567(1),rs1079991(1),rs1264518(1),rs2040449(1),rs2263297(1),rs2429657(1),rs2427645(1),rs2534822(1),rs2534816…	MICA
6	rs7774646	30760454	1.94e-15	rs7763502(1),rs4713369(1),rs9461633(1),rs9380190(1),rs9380191(1),rs9404970(1),rs9391693(1),rs9380194(1),rs28744112(1),rs12190030(1)	MICA
6	rs35875104	31856294	4.78e-15	rs2516517(1),rs13191375(1),rs11961665(1),rs112114238(1),rs12193582(1),rs3869144(1),rs11966200(1),rs76194925(1),rs35009002(1),rs34249798(1),rs66804014(1),rs12194905(1),rs34191899(1),rs17201431(1),rs13196409(1),rs11449852(1),rs59064806(1),rs6453(1),rs58256870(1),rs12195671(1),rs13192229(1)	MICA
6	rs148242149	32426019	7.62e-15	rs17207895(1),rs8192576(1),rs148156763(1),rs75057504(1),rs16870005(1),rs141404914(1),rs16870056(1),rs9461739(1),rs11961777(1),rs150776104(1),rs6935999(1),rs116731373(1),rs6939787(1),rs116479312(1),rs116527642(1),rs563766769(1),rs571270084(1),rs116026620(1),rs28437824(1),rs35393041(1),rs79088280(1),rs147989487(1),rs114730461(1),rs138987885(1),rs11967437(1)	MICA
6	rs429608	31930462	9.43e-15	NONE	MICA
6	rs188960032	31558174	1.09e-14	NONE	MICA
6	rs13197153	31477324	1.32e-14	NONE	MICA
6	rs12661658	31466898	2.78e-14	rs79972666(1),rs74359679(1),rs77203474(1),rs76541615(1),rs3734851(1),rs77227788(1),rs76977243(1),rs78868039(1),rs62395310(1),rs75565243(1),rs45627734(1)	MICA
6	rs9268577	32395942	4.8e-14	NONE	MICA
6	rs139194483	31574176	5.41e-14	NONE	MICA
6	rs4248153	31002527	6.85e-14	NONE	MICA
6	rs191306205	31739684	9.37e-14	rs45593732(1),rs760294(1),rs9394078(1)	MICA
6	rs28744291	32893687	1.08e-13	rs2071466(1),rs17587(1),rs9276815(1),rs7767680(1),rs9276832(1),rs9276856(1),rs9276909(1),rs9276915(1),rs6912492(1)	MICA
6	rs116685461	31315512	1.17e-13	rs1131114(1),rs17192386(1),rs28367848(1),rs116234817(1)	MICA
6	rs28360983	30984603	1.52e-13	rs116025100(1),rs114254146(1),rs79111533(1),rs114789305(1),rs28360973(1),rs28360974(1),rs17196290(1),rs12528087(1),rs28360978(1),rs28360979(1),rs28360980(1),rs28360981(1),rs17189980(1),rs12528975(1),rs28744234(1)	MICA
6	rs9264803	31270451	1.92e-13	rs9265888(1)	MICA
6	rs9262234	30813881	2.48e-13	rs115316399(1),rs11759238(1),rs11759819(1),rs147557502(1),rs17194943(1),rs115702186(1),rs115031675(1),rs115688686(1),rs114706486(1),rs17195124(1),rs60753127(1),rs184489107(1),rs146944965(1),rs147591311(1),rs146078771(1),rs142074862(1),rs114834243(1),rs115709149(1),rs116414999(1),rs113518093(1),rs147149682(1),rs144358480(1),rs185277735(1),rs556707045(1),rs148865111(1),rs151002102(1),rs141145035(1)…	MICA
6	rs13198474	25874423	3.03e-13	rs35789010(1),rs13191296(1),rs68006638(1),rs34493019(1),rs4236040(1),rs4712969(1),rs6902211(1),rs1892250(1),rs6456701(1),rs1954598(1),rs13213957(1),rs13200921(1),rs9467600(1),rs9467603(1),rs9467606(1),rs9467607(1),rs9467609(1),rs9467613(1),rs6939997(1),rs6940698(1),rs13201341(1),rs34351439(1),rs6913795(1),rs9467621(1),rs9467623(1),rs13211947(1),rs55912630(1),rs9467626(1),rs34043431(1),rs36014129(…	MICA
6	rs3095275	29555681	5.58e-13	rs12210150(1)	MICA
6	rs2255314	31022354	8.24e-13	NONE	MICA
6	rs11575849	31683443	8.58e-13	rs34585796(1),rs71565312(1)	MICA
6	rs6415128	32330894	8.63e-13	rs2894250(1),rs29001517(1)	MICA
6	rs3131059	30763004	9.03e-13	NONE	MICA
6	rs17191468	31221122	1.19e-12	rs73728460(1),rs116227766(1),rs34481210(1),rs17191433(1),rs17197784(1),rs17191475(1),rs115819686(1)	MICA
6	rs1419881	31130593	1.22e-12	rs3094663(1),rs3130464(1),rs2285803(1),rs3130454(1),rs3132537(1),rs3131013(1),rs9263758(1)	MICA
6	rs114751021	31504194	1.4e-12	rs149917912(1),rs17190351(1),rs146508039(1),rs139101653(1)	MICA
6	rs34767257	30932606	1.71e-12	NONE	MICA
6	rs140657469	30777639	2.07e-12	rs193221865(1)	MICA
6	rs2621322	32788712	3.77e-12	rs17219918(1),rs2857209(1),rs28724891(1),rs2621412(1),rs2263320(1),rs2621410(1),rs2856997(1),rs2071475(1),rs2061952(1),rs2857106(1),rs9380326(1),rs9380327(1)	MICA
6	rs1634717	30972589	6.15e-12	NONE	MICA
6	rs3130696	31243884	8.35e-12	rs2524075(1)	MICA
6	rs115090910	29553274	8.77e-12	rs12190662(1),rs114572153(1),rs114931843(1),rs115393253(1),rs61730330(1),rs1613191(1),rs1150743(1)	MICA
6	rs56262516	29930939	9.22e-12	rs2394172(1),rs28465400(1),rs6939037(1),rs17194467(1),rs56406541(1),rs62407528(1),rs62407529(1),rs62407169(1)	MICA
6	rs2523943	29942927	1.1e-11	rs2517674(1),rs408206(1),rs2523947(1),rs453375(1),rs2232238(1),rs400488(1),rs1128306(1),rs2735074(1)	MICA
6	rs17193507	31351054	1.16e-11	rs12193866(1),rs185420195(1),rs12206361(1)	MICA
6	rs2254620	31427231	1.53e-11	NONE	MICA
6	rs17205731	32650761	1.76e-11	rs28724897(1)	MICA
6	rs150978802	31530416	1.96e-11	rs182016457(1)	MICA
6	rs62407243	30505000	3.07e-11	rs56026300(1),rs62408691(1),rs62408722(1)	MICA
6	rs16894948	29440257	3.42e-11	rs73403382(1),rs73403385(1),rs73403386(1),rs73398936(1),rs57436965(1),rs16894908(1),rs61643900(1),rs16894909(1),rs73398940(1),rs73398942(1),rs73398943(1),rs57149332(1),rs75354465(1),rs73398946(1),rs56714680(1),rs6933601(1),rs17177632(1),rs17184044(1),rs2074465(1),rs17177674(1),rs73398953(1),rs7741413(1),rs7761570(1),rs73398960(1),rs7765791(1),rs73398966(1),rs73398969(1),rs73398972(1),rs6913659(1)…	MICA
6	rs3094104	30609629	3.72e-11	rs2394390(1),rs2394392(1)	MICA
6	rs3104405	32682308	4.58e-11	NONE	MICA
6	rs17207622	31804173	4.72e-11	rs13193280(1),rs2227955(1),rs34416404(1),rs4713489(1),rs4947332(1)	MICA
6	rs9296017	32221556	5.25e-11	rs3134928(1),rs439303(1),rs1894374(1),rs12529483(1),rs28429183(1),rs10223572(1),rs10223576(1),rs10223580(1),rs10223710(1),rs9296015(1),rs41264782(1),rs4959089(1),rs4959090(1),rs6921945(1),rs12525893(1),rs9296018(1),rs41264790(1),rs2021889(1)	MICA
6	rs9261425	30081108	7.62e-11	rs2517910(1),rs2248162(1)	MICA
6	rs62399426	30990147	7.75e-11	rs138678612(1)	MICA
6	rs3130785	30796738	1.01e-10	rs3094063(1),rs3131110(1),rs1264420(1),rs3129987(1),rs3094123(1),rs3094113(1),rs3094111(1),rs3130784(1)	MICA
6	rs9461808	32723665	1.2e-10	rs6933763(1),rs9461807(1)	MICA
6	rs1264328	30850142	1.39e-10	rs1264323(1),rs1049623(1)	MICA
6	rs41317090	32802354	1.42e-10	rs17219281(1),rs35122968(1),rs35805736(1),rs34422230(1),rs41258084(1),rs41316241(1),rs17213756(1),rs41316548(1),rs35029304(1)	MICA
6	rs3130136	30356607	1.6e-10	rs3130359(1),rs3132644(1),rs3132643(1),rs3132642(1),rs3132641(1),rs3130362(1),rs3129814(1),rs3132640(1),rs9261675(1),rs3132639(1),rs3129816(1),rs3130366(1),rs1419654(1),rs3130368(1),rs3132636(1),rs3132635(1),rs3130369(1),rs3132633(1),rs3094062(1),rs1419653(1),rs1419652(1),rs3132629(1),rs3130373(1),rs3132628(1),rs3132626(1),rs970269(1),rs970267(1),rs3132624(1),rs3129824(1),rs3129825(1),rs3129827(1…	MICA
6	rs9275638	32684760	1.86e-10	NONE	MICA
6	rs3130714	29108729	1.89e-10	rs62407578(1),rs16894540(1),rs61554786(1),rs56131223(1),rs12663679(1),rs58065505(1),rs2269554(1),rs10484544(1),rs16894554(1),rs16894557(1),rs57232568(1),rs62407603(1),rs57754224(1),rs7755402(1),rs986879(1),rs56080800(1),rs7341218(1),rs16894598(1),rs61042149(1),rs56743867(1),rs55816299(1),rs62407613(1),rs62407614(1),rs62407615(1),rs78112437(1),rs56044131(1),rs72863525(1),rs3131087(1),rs3116838(1),…	MICA
6	rs144118870	31214807	2e-10	rs115550566(1)	MICA
6	rs9380294	32380909	2.04e-10	rs34167643(1),rs78603516(1),rs13196329(1),rs34673422(1),rs13201792(1),rs13198563(1),rs17208818(1),rs13191872(1),rs9380293(1),rs17208881(1),rs9405098(1),rs17202577(1),rs17202612(1),rs35633069(1),rs34768004(1),rs71565322(1),rs34758669(1),rs17209042(1),rs34735516(1),rs34117294(1),rs71565323(1),rs140508611(1),rs35855550(1),rs35313924(1),rs71565324(1),rs36056234(1),rs201830763(1),rs13209102(1),rs71542…	MICA
6	rs1265764	32313659	2.13e-10	NONE	MICA
6	rs2524062	31248204	2.3e-10	rs2844607(1)	MICA
6	rs114966475	30963600	2.57e-10	NONE	MICA
6	rs415929	32189032	4.87e-10	rs520803(1),rs520692(1),rs520688(1)	MICA
6	rs1611282	29730002	5.93e-10	rs1611284(1)	MICA
6	rs3873444	32682724	6.06e-10	NONE	MICA
6	rs55751523	28439478	7.85e-10	rs73742514(1),rs147955086(1),rs73742531(1),rs34223404(1),rs77968067(1)	MICA
6	rs9273371	32626565	7.96e-10	NONE	MICA
6	rs114059502	30837290	9.37e-10	NONE	MICA
6	rs7767277	32853042	1.32e-09	rs60507022(1),rs11540142(1),rs73412911(1),rs55865470(1),rs1057149(1),rs111511638(1),rs17213826(1),rs17220220(1),rs16871027(1),rs41550019(1),rs56020058(1),rs56016827(1),rs17220241(1),rs73412927(1),rs11969467(1),rs56672687(1),rs111507231(1),rs73412964(1),rs59265446(1),rs2187689(1),rs12529604(1),rs10046277(1),rs10046115(1),rs7740137(1),rs7760573(1),rs7740317(1),rs7760732(1),rs7740473(1),rs6457688(1)…	MICA
6	rs9404972	30776229	1.36e-09	rs10947096(1),rs4587208(1),rs4713370(1),rs4573120(1),rs4711232(1),rs4711233(1),rs4711235(1),rs9366759(1),rs9366760(1),rs9295919(1),rs9404967(1),rs12206683(1),rs13213386(1),rs13213501(1),rs13216499(1),rs9380192(1),rs9394015(1),rs9394016(1),rs12526945(1),rs28894972(1),rs12664556(1),rs12661691(1),rs9404969(1),rs9295921(1),rs9295922(1),rs9368641(1),rs9394017(1),rs9380196(1),rs9380197(1),rs4286818(1),…	MICA
6	rs116763857	31141482	1.84e-09	NONE	MICA
6	rs113547322	32206619	3.01e-09	rs116746348(1)	MICA
6	rs1265095	31106643	3.07e-09	rs2844672(1),rs2844669(1),rs2517553(1),rs2844665(1),rs2517552(1),rs2394430(1),rs2394429(1),rs2394428(1),rs2517550(1),rs2517548(1),rs2517543(1)	MICA
6	rs6901903	32442436	3.91e-09	rs3130321(1),rs3132966(1),rs112845108(1),rs3115567(1),rs3096687(1),rs3132927(1),rs3130331(1),rs3096684(1),rs3132931(1),rs3096669(1),rs3096672(1),rs3096674(1),rs3130336(1),rs3096677(1),rs3096678(1),rs3115558(1),rs3115557(1),rs9268096(1),rs3130337(1),rs2114435(1),rs1559873(1),rs1559874(1),rs3132951(1),rs9268116(1),rs9268125(1),rs9268131(1),rs9268137(1),rs9268140(1),rs7757711(1),rs7758030(1),rs69278…	MICA
6	rs16894095	28390230	3.95e-09	rs11752919(1),rs66542396(1),rs6917130(1),rs13207208(1),rs6939966(1),rs6903535(1)	MICA
6	rs17184549	29648120	4.42e-09	NONE	MICA
6	rs1264457	30458064	4.48e-09	NONE	MICA
6	rs13200569	31243615	5.64e-09	NONE	MICA
6	rs28360033	30319374	5.67e-09	rs115937691(1),rs72841305(1),rs72841312(1),rs55848979(1),rs114256366(1)	MICA
6	rs3130248	29602936	6.17e-09	NONE	MICA
6	rs28367846	31309057	6.67e-09	NONE	MICA
6	rs9461366	27310533	1.23e-08	NONE	MICA
6	rs34376580	33576872	1.54e-08	rs422907(1),rs386906(1)	MICA
6	rs8192569	32190484	1.55e-08	NONE	MICA
4	rs147656939	89233406	2e-08	rs74512102(1)	MICA
6	rs7754402	29328834	2.08e-08	NONE	MICA
6	rs6936157	32683820	2.12e-08	rs116283121(1),rs115942114(1),rs115389955(1),rs115355381(1),rs146594639(1),rs6906624(1)	MICA
6	rs62398467	32764535	2.22e-08	NONE	MICA
6	rs17351888	29519173	2.61e-08	NONE	MICA
6	rs78358328	27690739	2.88e-08	NONE	MICA
6	rs28380931	31319940	2.89e-08	rs28380930(1),rs28380932(1),rs28380933(1),rs28380934(1),rs28380935(1)	MICA
6	rs56296253	32736079	2.91e-08	rs3656(1)	MICA
6	rs143394296	30465039	3.17e-08	rs17195376(1),rs149767827(1),rs58569354(1)	MICA
6	rs3094549	29355148	3.38e-08	NONE	MICA
16	rs117713176	67503354	1.32e-31	rs71649631(1),rs73586863(1),rs116975210(1),rs118064296(1),rs79616223(1),rs3730393(1),rs147330708(1),rs150016766(1),rs112758960(1),rs78985162(1),rs141261466(1),rs74330121(1),rs60723963(1),rs16957289(1),rs16957304(1),rs138453996(1),rs139260482(1),rs141889270(1),rs74845115(1),rs146673408(1),rs139114795(1),rs138145260(1),rs57747411(1),rs117090420(1),rs111427513(1),rs78094270(1),rs80174098(1),rs146952…	AGRP
16	rs7202114	68006848	7.46e-31	rs151050084(1),rs139704942(1),rs7206540(1),rs28801774(1),rs143675018(1),rs117782866(1),rs146418648(1),rs76177657(1),rs73596365(1),rs60342335(1),rs147716176(1),rs149992277(1),rs145173836(1),rs140317540(1),rs78962063(1),rs149214641(1),rs11555012(1),rs142050338(1),rs75733050(1),rs147204112(1),rs116670584(1),rs141793529(1),rs74882119(1),rs75739761(1),rs114329216(1),rs78961715(1),rs147100136(1),rs7481…	AGRP
16	rs67483828	67001159	3.23e-18	rs139302021(1),rs146997275(1)	AGRP
16	rs1134760	67964203	3.86e-09	rs1985437(1),rs9928653(1),rs111402974(1)	AGRP
15	rs17658212	41145919	1.12e-27	rs12916680(1),rs4924489(1),rs12911989(1),rs35673728(1),rs12913619(1),rs17714690(1),rs62020568(1),rs12915860(1),rs35395149(1),rs62001372(1)	SPINT1
1	rs10890491	39354602	1.57e-13	rs7532880(1),rs7527128(1),rs12751382(1),rs11211460(1),rs6600448(1),rs3748563(1),rs6694667(1),rs6663796(1),rs6679612(1),rs6660891(1),rs3814342(1),rs9439076(1),rs9439077(1),rs1886748(1),rs12127091(1),rs4494114(1),rs880303(1),rs28675055(1),rs9438971(1),rs9439081(1),rs9439082(1),rs9439083(1),rs9438973(1),rs9439084(1),rs1925677(1),rs6696437(1),rs9438975(1),rs4491033(1),rs2147914(1),rs3790441(1),rs9438…	SPINT1
15	rs4924514	41208890	3.98e-12	rs17659152(1)	SPINT1
15	rs62001427	41788443	5.37e-10	NONE	SPINT1
15	rs34109167	40694865	1.63e-08	rs35070171(1)	SPINT1
11	rs10835649	30329175	9.08e-14	rs11031005(1),rs11031006(1),rs11031010(1),rs74485684(1),rs10835638(1),rs12364889(1),rs11031033(1),rs11031034(1),rs75525300(1),rs4120817(1),rs10835644(1),rs10835645(1),rs10835646(1),rs12281078(1),rs12294258(1),rs11031039(1),rs12278989(1),rs11031040(1),rs12271187(1),rs12271300(1),rs7123626(1),rs12361594(1),rs4071563(1),rs11031047(1),rs7947350(1),rs7929660(1),rs12363824(1),rs6484479(1),rs3858429(1),…	CGA|FSHB
11	rs140865707	49238913	3.24e-41	rs79583901(1),rs188079674(1),rs577784323(1),rs560646073(1),rs61933000(1),rs137890517(1),rs145034126(1),rs113730920(1),rs11039977(1),rs143476477(1),rs118109561(1),rs74789931(1),rs188284330(1),rs61930780(1),rs11500627(1),rs61930781(1),rs11530299(1),rs144974052(1),rs61930783(1),rs547956377(1),rs61930785(1),rs61930786(1),rs61930787(1),rs138628568(1),rs61930816(1),rs60764175(1),rs546638879(1),rs108390…	FOLH1
11	rs10501323	48504596	1.04e-35	rs61914720(1),rs61914721(1),rs12289488(1),rs12289583(1),rs61914722(1),rs61914723(1),rs57066976(1),rs56817081(1),rs10838796(1),rs61914726(1),rs61914727(1),rs61914729(1),rs61914730(1),rs61914731(1),rs61914732(1),rs7111553(1),rs61914733(1),rs55670897(1),rs61914736(1),rs117299467(1),rs11819788(1),rs61914738(1),rs61914739(1),rs61914740(1),rs61915869(1),rs61915871(1),rs61915872(1),rs61915873(1),rs17789…	FOLH1
11	rs61898064	54832326	1.37e-34	rs61898059(1),rs377648831(1),rs193139658(1),rs192013476(1),rs377722342(1),rs183961613(1),rs572405129(1),rs112603228(1),rs537145715(1),rs554137066(1),rs535746476(1),rs61895778(1),rs377753073(1),rs371555613(1),rs373352827(1),rs572918330(1),rs61895779(1),rs61895780(1),rs61919765(1),rs61895783(1),rs7294131(1),rs11828293(1),rs535722845(1),rs61895786(1),rs146766804(1),rs61895787(1),rs182292747(1),rs148…	FOLH1
11	rs7109113	55470393	1.92e-31	rs61897490(1),rs116939271(1),rs61917389(1),rs61919618(1),rs61919619(1),rs61919620(1),rs61919621(1),rs61919622(1),rs61919623(1),rs61919624(1),rs61919625(1),rs181787993(1),rs61916560(1),rs61916561(1),rs61916563(1),rs56127747(1),rs61916564(1),rs17582140(1),rs80123215(1),rs78612916(1),rs75881957(1),rs61916568(1),rs56111016(1),rs56352135(1),rs55647117(1),rs55708507(1),rs56118676(1),rs7112787(1),rs1174…	FOLH1
11	rs61917569	51197536	3.81e-31	rs368026893(1),rs143991579(1),rs11245836(1),rs61892394(1),rs77505326(1),rs556740860(1),rs77250908(1),rs76570158(1),rs61892395(1),rs61892396(1),rs61892397(1),rs150736721(1),rs144450865(1),rs146600218(1),rs61892404(1),rs61892407(1),rs9666633(1),rs9667359(1),rs376546631(1),rs61892410(1),rs61892411(1),rs140077302(1),rs144813211(1),rs142040068(1),rs11828304(1),rs61892432(1),rs11825025(1),rs55951936(1)…	FOLH1
11	rs61893962	50005400	4.34e-31	rs12279947(1),rs61904220(1),rs75573795(1),rs61905576(1),rs61905577(1),rs61905578(1),rs61905579(1),rs61905580(1),rs61905581(1),rs61905582(1),rs61905583(1),rs7924777(1),rs7924988(1),rs7924899(1),rs7924900(1),rs7106286(1),rs7106742(1),rs61905588(1),rs61905589(1),rs61905595(1),rs61905596(1),rs114349973(1),rs61905598(1),rs61905600(1),rs61905602(1),rs148869387(1),rs138282538(1),rs61905605(1),rs61905620…	FOLH1
11	rs61894388	50539327	6.08e-28	rs187418621(1),rs61892897(1),rs61892899(1),rs117578180(1),rs7934682(1),rs7926130(1),rs61892936(1),rs117288170(1),rs61892937(1),rs61892938(1),rs8188892(1),rs61892940(1),rs80117817(1),rs117464781(1),rs61892941(1),rs61892942(1),rs61892944(1),rs61892945(1),rs61892946(1),rs61892948(1),rs61892949(1),rs61892950(1),rs61892952(1),rs61892953(1),rs79392631(1),rs61892954(1),rs61892955(1),rs61892956(1),rs6189…	FOLH1
11	rs17612565	56019644	6.48e-24	rs7396357(1),rs11227116(1),rs2512727(1),rs67788754(1),rs1979463(1),rs4939020(1),rs6591862(1),rs35235361(1),rs61887193(1),rs138864596(1),rs145928714(1),rs56369056(1),rs78171039(1),rs61887200(1),rs61887201(1),rs61887202(1),rs12270451(1),rs7122000(1),rs11227599(1),rs76457874(1),rs61887203(1),rs61887204(1),rs56395336(1),rs76254004(1),rs61887227(1),rs11823926(1),rs61887229(1),rs76654514(1),rs61887230(…	FOLH1
11	rs10902050	50751358	1.9e-19	rs12362652(1),rs691001(1),rs7294260(1),rs1589622(1),rs11245715(1),rs34759049(1),rs1608265(1),rs1608266(1),rs11245720(1),rs1916203(1),rs12793851(1),rs12224500(1),rs12224940(1),rs6597933(1),rs2140264(1),rs2204186(1),rs8186182(1),rs2313662(1),rs4290263(1),rs1916212(1),rs4439546(1),rs1581444(1),rs12285388(1),rs4583001(1),rs4483619(1),rs10794252(1),rs10901973(1),rs10901975(1),rs10901976(1),rs10901977(…	FOLH1
11	rs114533077	54843322	2.77e-19	rs118176061(1)	FOLH1
11	rs61902502	56519987	1.47e-17	rs61902503(1),rs61902504(1),rs61902510(1),rs61902511(1),rs7936921(1),rs7927177(1),rs61902512(1),rs1397052(1),rs61902515(1),rs61902516(1),rs61902517(1),rs61902519(1),rs56007766(1),rs75038768(1),rs61902546(1),rs61902547(1),rs532853(1),rs2156489(1),rs61902549(1),rs61902550(1),rs61902552(1),rs543909(1),rs61902553(1),rs61902554(1),rs575227(1),rs61902555(1),rs56098279(1),rs75353991(1),rs61902556(1),rs7…	FOLH1
11	rs507015	51446535	1.91e-17	rs4506632(1),rs8186214(1),rs4553353(1),rs7294240(1),rs12274709(1),rs7294222(1),rs8189163(1),rs7294255(1),rs4362131(1),rs8189043(1),rs4643063(1),rs8189146(1),rs59582553(1),rs11534676(1),rs11246470(1),rs76392625(1),rs11827319(1),rs8189387(1),rs8188856(1),rs10902312(1),rs11246474(1),rs10902321(1),rs8189426(1),rs1603762(1),rs1846279(1),rs499611(1)	FOLH1
11	rs10839283	49490943	7.87e-17	rs7102374(1),rs7924526(1),rs7124266(1),rs1164687(1),rs1164686(1),rs11040332(1),rs11040333(1),rs10839263(1),rs3862342(1),rs1917328(1),rs10839265(1),rs1880438(1),rs2866361(1),rs7102702(1),rs1851990(1),rs1851989(1),rs9787891(1),rs4980441(1),rs7925524(1),rs17472844(1),rs7949044(1),rs7103235(1),rs12794900(1)	FOLH1
11	rs11245573	50195702	4.52e-15	rs10902008(1)	FOLH1
11	rs4128152	54707017	1.38e-13	rs374953513(1),rs373004570(1)	FOLH1
11	rs9704664	54828948	3.02e-13	rs36043590(1),rs74740748(1),rs76940940(1),rs1589680(1),rs28873372(1),rs2335125(1),rs28796627(1),rs28881932(1),rs28889945(1),rs1581461(1),rs4619165(1),rs2704124(1)	FOLH1
11	rs77668124	47968458	4.23e-12	NONE	FOLH1
11	rs10742836	48175831	4.19e-11	rs10742834(1),rs11606259(1),rs1503171(1),rs4597030(1),rs924715(1),rs1039481(1),rs2270990(1),rs10838811(1),rs10838812(1),rs10838813(1),rs10838814(1)	FOLH1
11	rs10896571	56886503	2.46e-08	rs10896572(1)	FOLH1
1	rs5174	53712727	6.03e-47	rs35027235(1),rs35316080(1),rs7523531(1),rs7549319(1),rs7526732(1),rs11206124(1),rs7554022(1),rs10888776(1),rs3766760(1),rs2046138(1),rs12754957(1),rs3766759(1),rs11206125(1),rs7539949(1),rs1072706(1),rs370493(1),rs12737375(1),rs1799821(1),rs6692897(1),rs737464(1),rs1056438(1),rs1056425(1),rs17369394(1),rs3736118(1),rs67974630(1),rs6663121(1),rs12136837(1),rs6670999(1),rs12145535(1),rs12135400(1)…	LRP8
1	rs6694764	53784098	2.89e-14	rs1288519(1),rs1288520(1),rs1288521(1),rs1288523(1),rs1933534(1),rs2788038(1),rs10218811(1),rs2782494(1),rs2782495(1),rs1416098(1),rs1416096(1),rs2782496(1),rs2782497(1),rs10888779(1),rs4926594(1),rs10888780(1),rs10888781(1),rs10888782(1),rs41294762(1),rs4926975(1),rs4926977(1),rs6658926(1),rs6588474(1),rs2027261(1),rs4926595(1),rs4926979(1),rs4926597(1),rs10888785(1),rs1999897(1),rs10888786(1),r…	LRP8
1	rs6588471	53644967	3.08e-14	rs6684231(1),rs3125253(1),rs3125254(1),rs4926962(1),rs6688253(1),rs12745290(1),rs12566930(1)	LRP8
3	rs13066753	190647187	9.62e-11	rs56068001(1),rs9838279(1),rs9849583(1),rs1393060(1),rs6804748(1),rs2202100(1),rs13075101(1),rs6799249(1),rs28873531(1),rs34113929(1),rs6802105(1),rs1501600(1),rs866986(1),rs146550622(1),rs113180518(1),rs112522420(1),rs73193907(1),rs56234707(1),rs58531798(1),rs12727448(1),rs34886272(1),rs60386222(1),rs62288104(1),rs13078126(1),rs34859790(1),rs13060370(1),rs13089287(1),rs1909960(1),rs2363038(1),rs…	LRP8
1	rs72895329	53720574	8.98e-10	NONE	LRP8
1	rs11577445	53832151	3.51e-09	rs7535922(1),rs4926976(1),rs6695236(1),rs10888783(1),rs10888784(1),rs4926980(1),rs36178505(1),rs1933538(1)	LRP8
1	rs35127503	53640437	2.42e-08	NONE	LRP8
1	rs1288507	53756465	3.74e-08	rs1288500(1)	LRP8
11	rs678397	66324583	9.06e-13	rs3107024(1),rs1700184(1),rs7925108(1),rs2279863(1),rs1700189(1),rs2444846(1),rs1671063(1),rs1671062(1),rs10736656(1),rs1671065(1),rs8432(1),rs1791686(1),rs531490(1),rs677488(1),rs2000939(1),rs509556(1),rs1671064(1),rs1815739(1),rs618838(1),rs540874(1),rs572846(1),rs545009(1),rs630021(1),rs615205(1),rs560556(1),rs3018318(1),rs494865(1),rs537448(1),rs662094(1),rs693025(1),rs636128(1),rs692892(1),r…	BCL2A1
6	rs2524097	31236339	3.62e-14	rs2853951(1),rs2524098(1),rs1049709(1),rs2524093(1),rs2524092(1),rs2524091(1),rs2249741(1),rs2249742(1),rs6900444(1),rs2524086(1),rs2853949(1),rs7764413(1),rs2524078(1),rs2844614(1),rs2844613(1),rs2844612(1),rs2524074(1),rs2853947(1),rs2524067(1),rs2524065(1),rs2844609(1),rs2853945(1),rs2853944(1),rs2853942(1),rs2253491(1),rs2524054(1),rs2853928(1),rs2524143(1),rs1634775(1),rs1634770(1),rs1634769…	GZMA
5	rs13160656	54491464	1.67e-10	rs2047745(1),rs3932208(1),rs463518(1),rs6450297(1),rs10038447(1),rs6862309(1),rs6888716(1),rs10038619(1),rs12652651(1),rs12656732(1),rs12655306(1),rs10037224(1),rs1995361(1)	GZMA
6	rs10947341	32720632	4.15e-09	NONE	GZMA
6	rs3094604	31434111	2.74e-08	NONE	GZMA
20	rs59339622	43882833	4.58e-09	rs73617495(1)	SLPI
6	rs433061	32014828	3.62e-46	rs1800628(1),rs3130063(1),rs3130632(1),rs2857595(1),rs3130070(1),rs3115664(1),rs3132450(1),rs3130623(1),rs3130624(1),rs2736157(1),rs3130627(1),rs3115663(1),rs11229(1),rs10885(1),rs3130628(1),rs3130047(1),rs3130048(1),rs3117583(1),rs3117582(1),rs3117581(1),rs3132449(1),rs3117580(1),rs3130618(1),rs3117579(1),rs9267531(1),rs9267539(1),rs9267544(1),rs9267549(1),rs3132443(1),rs3130484(1),rs3131379(1),…	C4A|C4B
6	rs9273369	32626484	6.87e-39	rs424232(1),rs9268100(1),rs521828(1),rs9270493(1),rs4713552(1),rs9270600(1),rs3998182(1),rs9270611(1),rs9270618(1),rs9270621(1),rs9270623(1),rs9270651(1),rs9270652(1),rs9270653(1),rs9270654(1),rs9270661(1),rs9270662(1),rs9270663(1),rs9270665(1),rs4599680(1),rs9270667(1),rs2858875(1),rs590999(1),rs592362(1),rs3998183(1),rs9270772(1),rs2454137(1),rs9270868(1),rs566861(1),rs647455(1),rs647467(1),rs5…	C4A|C4B
6	rs2734583	31505480	2.28e-35	rs2517546(1),rs3130574(1),rs3131920(1),rs3131788(1),rs3131794(1),rs3094671(1),rs3095311(1),rs3130544(1),rs2233980(1),rs2233956(1),rs3094222(1),rs3130976(1),rs3095300(1),rs3095298(1),rs3094220(1),rs3094216(1),rs3130985(1),rs3130557(1),rs9263708(1),rs3132541(1),rs3130562(1),rs3130564(1),rs3132568(1),rs3132566(1),rs3131010(1),rs7750641(1),rs3132510(1),rs1619179(1),rs1793894(1),rs2524098(1),rs2524097…	C4A|C4B
6	rs6937318	32024832	7.52e-30	rs614008(1),rs685031(1),rs2844452(1),rs644045(1),rs3128759(1),rs2734335(1),rs3020644(1),rs4151657(1),rs592229(1),rs2856448(1),rs6902493(1),rs1009382(1),rs204886(1),rs2239689(1),rs204883(1),rs7766862(1),rs2071295(1),rs185819(1),rs2071293(1),rs204893(1),rs9267803(1),rs4713505(1),rs4713506(1),rs9267810(1),rs4433012(1),rs2269424(1),rs9267823(1),rs9267830(1),rs9267831(1),rs9267832(1),rs9267833(1),rs52…	C4A|C4B
6	rs4713589	32659435	2.41e-29	rs9267995(1),rs3130320(1),rs3132972(1),rs4713515(1),rs6926737(1),rs3763314(1),rs3763317(1),rs9268501(1),rs9268502(1),rs9268503(1),rs9268506(1),rs9268507(1),rs9268513(1),rs5007266(1),rs5007265(1),rs5007264(1),rs5007263(1),rs5007262(1),rs5007261(1),rs5007260(1),rs5007259(1),rs5007258(1),rs6906730(1),rs6911383(1),rs6932810(1),rs6932542(1),rs968155(1),rs968154(1),rs9268518(1),rs9268519(1),rs9268520(1…	C4A|C4B
6	rs3117130	32314877	2.71e-28	rs454748(1),rs9267956(1),rs9267996(1),rs9268035(1),rs9268045(1),rs2395114(1),rs9268082(1),rs9268086(1),rs2395115(1),rs2022539(1),rs9268115(1),rs7454557(1),rs9268141(1),rs4713518(1),rs482194(1),rs560505(1),rs518374(1),rs565571(1),rs533876(1),rs477005(1),rs540926(1),rs1265776(1),rs502626(1),rs547261(1),rs557539(1),rs560324(1),rs580921(1),rs575765(1),rs574710(1),rs539703(1),rs540639(1),rs542525(1),r…	C4A|C4B
6	rs553108	31840455	1.89e-25	rs660594(1),rs660550(1),rs571338(1),rs575439(1),rs575591(1),rs577272(1),rs644827(1),rs644774(1),rs493515(1),rs2242665(1),rs2242664(1),rs3132442(1),rs3130482(1),rs605203(1),rs570263(1),rs589428(1),rs486416(1),rs34929649(1),rs535586(1),rs1265945(1),rs2243873(1),rs659445(1),rs586346(1),rs2293751(1),rs6936204(1),rs3115574(1)	C4A|C4B
6	rs1634726	30985828	2.62e-24	rs3130117(1),rs3130247(1),rs3132610(1),rs9262120(1),rs3095276(1),rs9262132(1),rs9262135(1),rs9262141(1),rs9262142(1),rs9262143(1),rs1064627(1),rs3095327(1),rs3130658(1),rs3130661(1),rs1059612(1),rs3094125(1),rs3130662(1),rs3129972(1),rs3129973(1),rs3095332(1),rs3129974(1),rs3095328(1),rs3095326(1),rs3094118(1),rs3130665(1),rs3095336(1),rs3132605(1),rs3130668(1),rs3130669(1),rs3130670(1),rs3132603…	C4A|C4B
6	rs3129879	32408907	2.44e-22	rs3129844(1),rs3129845(1),rs3135343(1),rs3129846(1),rs3129847(1),rs3135342(1),rs3129848(1),rs3129851(1),rs3129853(1),rs3135340(1),rs4988822(1),rs4988821(1),rs4988820(1),rs3129857(1),rs2395172(1),rs3129858(1),rs3135337(1),rs3135398(1),rs3129864(1),rs5000563(1),rs3135396(1),rs2395174(1),rs2395176(1),rs3129870(1),rs2395179(1),rs2395180(1),rs3129875(1),rs3129876(1),rs3129877(1),rs3129878(1),rs6926374…	C4A|C4B
6	rs116196017	31947804	1.3e-20	rs143439747(1),rs141874749(1),rs116226697(1),rs62397979(1),rs78957773(1),rs149245335(1),rs142985952(1),rs143088059(1),rs114820425(1),rs11575837(1),rs79589473(1),rs144193713(1),rs116355443(1),rs140054334(1),rs114469043(1),rs11754824(1),rs10947220(1),rs35201773(1),rs11538264(1),rs7770976(1),rs10484558(1),rs143479464(1),rs928814(1),rs35377600(1),rs115820082(1),rs11758242(1),rs79515906(1),rs11552114(…	C4A|C4B
6	rs3130977	31081989	9.46e-20	rs3130545(1),rs3130969(1),rs2394877(1),rs2394878(1),rs2263309(1),rs2517403(1),rs9263519(1),rs9263521(1),rs9263523(1),rs9263524(1),rs9263525(1),rs9263527(1),rs4371876(1),rs9263529(1),rs9263530(1),rs9263531(1),rs9263532(1),rs9263533(1),rs9263534(1),rs9263535(1),rs9263536(1),rs9263537(1),rs3130547(1),rs3130549(1),rs2535286(1),rs2535285(1),rs2517558(1),rs2517555(1),rs3130550(1),rs3130551(1),rs9263556…	C4A|C4B
6	rs3130363	30340827	7.7e-19	rs1611579(1),rs9260080(1),rs3129022(1),rs1655896(1),rs2571385(1),rs2517724(1),rs1632882(1),rs1655911(1),rs8321(1),rs9261290(1),rs2023473(1),rs2523989(1),rs2239529(1),rs2427749(1),rs2523988(1),rs2249099(1),rs2523987(1),rs2517598(1),rs2844793(1),rs2844792(1),rs2517597(1),rs2523986(1),rs2523985(1),rs2523984(1),rs2523983(1),rs2523982(1),rs2523981(1),rs1034327(1),rs1034326(1),rs2523977(1),rs2517595(1)…	C4A|C4B
6	rs116416291	32968136	8.51e-19	rs17214290(1),rs112790520(1),rs115991849(1),rs35514703(1),rs557169280(1)	C4A|C4B
6	rs41315816	31944851	1.93e-18	rs17207867(1),rs9378123(1),rs6901175(1)	C4A|C4B
6	rs9275667	32686629	2.55e-18	rs9275655(1),rs9275657(1),rs9275660(1),rs9275661(1),rs9275666(1),rs9275669(1),rs9275674(1),rs9275680(1),rs9275682(1),rs9275686(1),rs9275690(1),rs9275696(1),rs9275699(1),rs9275702(1),rs9275723(1),rs9275731(1),rs9275735(1),rs9275738(1),rs9275764(1),rs9275769(1),rs9275770(1),rs9275792(1),rs9275829(1),rs9275844(1),rs9275848(1),rs9275858(1),rs763026(1),rs763025(1),rs9275911(1),rs9275936(1),rs9275945(1…	C4A|C4B
6	rs113203074	31387875	1.85e-17	rs114524857(1),rs114466565(1),rs116692306(1),rs145114077(1),rs144855670(1),rs116621148(1),rs116815990(1),rs149261249(1),rs114663133(1),rs114290644(1),rs137928493(1),rs115335082(1),rs180896223(1),rs139386391(1),rs115890601(1),rs115280147(1),rs6929324(1),rs149196263(1),rs115048639(1),rs113454287(1),rs116325030(1),rs2517509(1),rs2523839(1),rs2517491(1),rs2517490(1),rs2517482(1),rs144333350(1),rs2535…	C4A|C4B
6	rs3020582	31351522	2.87e-17	rs2853951(1),rs7766089(1),rs1634775(1),rs1634770(1),rs1634769(1),rs1634797(1),rs9265912(1),rs9265940(1),rs4992474(1),rs4992477(1),rs73728881(1),rs9266052(1),rs9266054(1),rs9266055(1),rs2523558(1),rs2523554(1),rs2853993(1),rs3020583(1),rs3020581(1),rs2905714(1),rs2844529(1),rs2428486(1),rs2596562(1),rs2596561(1),rs2428485(1),rs2395485(1),rs2395486(1),rs2395487(1),rs3128973(1),rs2523475(1),rs105241…	C4A|C4B
6	rs114059502	30837290	2.99e-17	rs7772131(1),rs114372026(1),rs116009799(1),rs141578697(1),rs114599902(1),rs116223167(1),rs114133116(1),rs145227731(1),rs137859676(1),rs115700723(1),rs114341818(1),rs114597671(1),rs7757648(1),rs115360433(1),rs116535383(1),rs6933271(1)	C4A|C4B
6	rs9269017	32436783	5.15e-17	rs9268886(1),rs9268895(1),rs9268896(1),rs9268897(1),rs9268898(1),rs9268899(1),rs9268901(1),rs9268902(1),rs9268903(1),rs9268904(1),rs9268911(1),rs9268915(1),rs9268917(1),rs9268918(1),rs9268919(1),rs9268920(1),rs9268987(1),rs5026741(1),rs6901903(1),rs9270481(1),rs9270485(1),rs9270504(1),rs9270529(1),rs9270530(1),rs9270549(1),rs9270550(1),rs9270556(1),rs9270558(1),rs9270559(1),rs9270567(1),rs9270570…	C4A|C4B
6	rs9268954	32434011	9.63e-17	rs9268833(1),rs9268834(1),rs9268835(1),rs9268838(1),rs9268949(1),rs9268951(1),rs29001517(1),rs66678933(1),rs114015220(1),rs72492319(1),rs72844118(1),rs554350950(1),rs77122291(1),rs34127991(1),rs75928817(1),rs28366270(1),rs28366288(1),rs28366294(1),rs28366296(1),rs28366300(1),rs28366301(1),rs28366304(1),rs28366305(1),rs28366310(1),rs28366323(1),rs28366329(1),rs28366331(1),rs28366332(1),rs2454138(1…	C4A|C4B
6	rs9267785	31924869	1.65e-16	rs142301460(1),rs138364997(1),rs2904774(1),rs9267430(1),rs9267432(1),rs9267442(1),rs9267478(1),rs9267494(1),rs7762619(1),rs9267508(1),rs9267510(1),rs9267512(1),rs9267517(1),rs9267661(1),rs4151659(1),rs9267786(1),rs9267795(1),rs9267796(1),rs9267797(1),rs9267799(1),rs57740770(1),rs12663951(1),rs2284180(1),rs9267808(1),rs9267835(1),rs9267836(1),rs379464(1),rs2854048(1),rs397081(1),rs9267866(1),rs549…	C4A|C4B
6	rs9265235	31290642	3.18e-16	rs1265099(1),rs2524096(1),rs2524123(1),rs9264803(1),rs9264942(1),rs9265159(1),rs9265166(1),rs9265168(1),rs9265169(1),rs9265170(1),rs9265171(1),rs9265184(1),rs9265186(1),rs9265188(1),rs9265191(1),rs9265192(1),rs9265193(1),rs9265194(1),rs9265195(1),rs9265198(1),rs9265201(1),rs9265204(1),rs28752783(1),rs9265207(1),rs9265208(1),rs9265209(1),rs9265210(1),rs9265213(1),rs9265214(1),rs9265215(1),rs926521…	C4A|C4B
6	rs116026620	32565970	1.89e-15	rs116023803(1),rs11961777(1),rs6912701(1),rs80032720(1),rs148242149(1),rs571270084(1),rs28437824(1),rs35393041(1),rs79088280(1),rs147989487(1),rs114730461(1),rs138987885(1),rs11967437(1)	C4A|C4B
6	rs7749255	31459488	2.02e-15	rs2516435(1),rs2516515(1),rs2844502(1),rs2596534(1),rs2248251(1),rs2395488(1),rs2395489(1),rs2248351(1),rs2904777(1),rs2516425(1),rs2248459(1),rs2243429(1),rs2596536(1),rs2516424(1),rs2248613(1),rs2248617(1),rs2248709(1),rs2523649(1),rs2395490(1),rs2395037(1),rs2844498(1),rs2246626(1),rs2844495(1)	C4A|C4B
6	rs2844620	31242151	4.6e-15	rs3130569(1),rs3130570(1),rs3094668(1),rs3094667(1),rs3132563(1),rs3132561(1),rs3094664(1),rs2853950(1),rs2253487(1),rs2853941(1),rs9264764(1),rs9264765(1),rs2853926(1),rs9266063(1)	C4A|C4B
6	rs9271688	32592992	7.25e-15	rs116132127(1),rs115878723(1),rs76662624(1),rs66502326(1),rs9270487(1),rs9270533(1),rs9270535(1),rs9270604(1),rs9270606(1),rs9270647(1),rs9270658(1),rs9270659(1),rs9270660(1),rs9270728(1),rs9270773(1),rs9270803(1),rs680151(1),rs614437(1),rs615698(1),rs615719(1),rs3021303(1),rs646159(1),rs9271662(1),rs9271727(1),rs9271728(1),rs9271729(1),rs77114005(1),rs35366682(1),rs539509361(1),rs9272351(1),rs92…	C4A|C4B
6	rs14365	31635710	2.14e-14	rs2844466(1),rs1046089(1),rs1077394(1),rs707920(1),rs7029(1),rs7992(1),rs4569(1),rs805290(1),rs1266075(1),rs805282(1),rs805281(1),rs805280(1),rs805277(1),rs805276(1),rs805274(1),rs1266073(1),rs2293861(1),rs2075788(1),rs3828922(1),rs2075801(1)	C4A|C4B
6	rs112243036	31380034	2.88e-14	rs28367848(1),rs111281598(1),rs73400361(1),rs112630608(1),rs112968142(1),rs12175489(1)	C4A|C4B
6	rs413670	29526562	6.36e-14	rs3117142(1),rs3117143(1),rs3131085(1),rs3129788(1),rs3129112(1),rs3130773(1),rs3130715(1),rs3129120(1),rs3130725(1),rs4947263(1),rs9257566(1),rs149404333(1),rs3116815(1),rs3130746(1),rs3129173(1),rs3116829(1),rs3116830(1),rs9257611(1),rs3130828(1),rs3130808(1),rs3117342(1),rs3117339(1),rs3117333(1),rs3117326(1),rs144447022(1),rs3130834(1),rs3117425(1),rs3117439(1),rs3117427(1),rs3129682(1),rs774…	C4A|C4B
6	rs9268671	32414290	7.84e-14	rs3130309(1),rs9267972(1),rs3115571(1),rs3130316(1),rs3096700(1),rs686250(1),rs9273058(1)	C4A|C4B
6	rs4713177	28673998	1.85e-13	rs13197633(1),rs35001169(1),rs9366717(1),rs35656932(1),rs34243448(1),rs13204012(1),rs13205211(1),rs9380069(1),rs17720293(1),rs67998226(1),rs34878803(1),rs34396849(1),rs13211507(1),rs34691223(1),rs13207345(1),rs33932084(1),rs56189111(1),rs13191786(1),rs34950484(1),rs35072899(1),rs34661125(1),rs13190888(1),rs56075693(1),rs34218844(1),rs7752448(1),rs67340775(1),rs35030260(1),rs13217619(1),rs35016036…	C4A|C4B
6	rs35400317	26593275	1.93e-13	rs36109883(1),rs17598658(1),rs34961555(1),rs55706012(1),rs10484439(1),rs13220522(1),rs35162296(1),rs34107459(1),rs34158769(1),rs35942569(1),rs9379863(1),rs9379864(1),rs12176317(1),rs12174602(1),rs12174623(1),rs12174631(1),rs9393714(1),rs2073527(1),rs2073529(1),rs2073530(1),rs2073531(1),rs9393715(1),rs9348716(1),rs3757138(1),rs3047288(1),rs1977(1),rs1979(1),rs68072215(1),rs66823108(1),rs9366656(1)…	C4A|C4B
6	rs3132948	32197219	6.55e-13	rs367398(1),rs6902805(1),rs9296012(1)	C4A|C4B
6	rs9268071	32232409	1e-12	rs3130326(1),rs6457524(1),rs3115562(1),rs3132933(1),rs1559870(1),rs1559871(1),rs2222988(1),rs6902465(1),rs493136(1),rs543131(1),rs503042(1),rs500279(1),rs513095(1),rs496360(1),rs536693(1),rs1265755(1),rs9268267(1),rs1265761(1),rs9268351(1)	C4A|C4B
6	rs4713466	31435869	1.25e-12	rs5027463(1),rs5027461(1),rs9267352(1),rs9267354(1),rs9267356(1),rs3828898(1),rs6916187(1),rs6916394(1),rs9267366(1),rs9267367(1),rs6916960(1),rs3828903(1),rs3828905(1),rs3828906(1),rs3828908(1),rs3828909(1),rs3828910(1),rs3828912(1),rs9267429(1),rs9267431(1)	C4A|C4B
6	rs3134931	32190620	1.26e-12	NONE	C4A|C4B
6	rs2507976	31351887	1.78e-12	NONE	C4A|C4B
6	rs35715914	27592003	2.03e-12	rs35768595(1),rs35565446(1),rs35909544(1),rs34817112(1),rs56862318(1),rs13219354(1),rs67457459(1),rs13212921(1),rs4452638(1),rs72839445(1),rs13207082(1),rs56114371(1),rs13212562(1),rs72839477(1),rs28360634(1),rs71559024(1),rs67859638(1),rs35120058(1),rs13218537(1),rs13196692(1),rs34953377(1),rs66841633(1),rs34150729(1),rs34071253(1),rs13191474(1),rs13195040(1),rs41269265(1),rs34613987(1),rs672400…	C4A|C4B
6	rs72846780	28119055	2.43e-12	rs3757188(1),rs35749575(1),rs13205911(1),rs9468300(1),rs13197175(1),rs13197176(1),rs13201308(1),rs34765154(1),rs35098436(1),rs72846794(1),rs9380064(1),rs35781323(1),rs34832585(1),rs9368561(1),rs13195291(1),rs735765(1)	C4A|C4B
6	rs1003879	32299592	2.5e-12	rs2050190(1)	C4A|C4B
6	rs3021090	32021976	5.88e-12	rs11969759(1),rs10947230(1),rs12524664(1),rs7774197(1)	C4A|C4B
6	rs3218804	30875603	7.57e-12	rs6926224(1),rs6926723(1),rs7770596(1),rs17189749(1),rs75930063(1),rs6940037(1),rs75480495(1),rs79792575(1),rs45627239(1),rs7747800(1),rs17196123(1),rs6929355(1)	C4A|C4B
6	rs3104406	32682443	1.18e-11	rs2647085(1),rs9391743(1),rs9404996(1),rs9501184(1),rs9391744(1),rs28371345(1),rs9391745(1),rs9404997(1),rs28371346(1),rs28371347(1),rs28371348(1),rs17581425(1),rs17219288(1),rs17219295(1),rs17219302(1),rs17219309(1),rs2647087(1),rs2858333(1),rs2647088(1),rs2647089(1),rs6935723(1),rs3104403(1),rs28371349(1)	C4A|C4B
6	rs1035798	32151222	1.56e-11	rs9267817(1),rs2071286(1)	C4A|C4B
6	rs2844479	31572956	1.96e-11	rs3135044(1),rs2736171(1),rs2261033(1)	C4A|C4B
6	rs2263321	31340908	2.26e-11	NONE	C4A|C4B
6	rs6920760	30874797	2.57e-11	rs12190030(1)	C4A|C4B
6	rs1639106	31213317	3.07e-11	rs113617295(1)	C4A|C4B
6	rs150697472	32008923	4.16e-11	rs9501159(1),rs45600936(1),rs45484591(1),rs182142262(1),rs114212545(1)	C4A|C4B
6	rs10947341	32720632	5.41e-11	rs3998154(1),rs6457654(1),rs6457655(1),rs9296039(1),rs9296040(1),rs9296041(1),rs9296043(1),rs1825003(1),rs1585893(1),rs1585892(1),rs1585891(1),rs6901084(1),rs6457656(1),rs6457658(1),rs6457659(1),rs6457660(1),rs6457661(1),rs1015576(1),rs1015575(1)	C4A|C4B
6	rs2523842	31029282	8.6e-11	rs62401699(1),rs5018620(1),rs192064582(1),rs2523892(1),rs2523879(1)	C4A|C4B
6	rs62397687	32802009	9.21e-11	NONE	C4A|C4B
6	rs188245	32955976	1.43e-10	rs2071556(1),rs209473(1),rs485502(1)	C4A|C4B
6	rs115194949	30993440	1.77e-10	rs1265049(1)	C4A|C4B
6	rs3918154	32943752	1.83e-10	rs6934645(1),rs12206377(1)	C4A|C4B
6	rs2249741	31240712	3.71e-10	rs2249742(1),rs2524084(1),rs9266074(1),rs2523461(1)	C4A|C4B
6	rs14597	31440014	5.87e-10	rs2844562(1),rs2263322(1),rs2395477(1),rs2523641(1),rs2844549(1),rs2844546(1),rs2844545(1),rs2442744(1),rs2507984(1)	C4A|C4B
6	rs56387817	31404453	6.55e-10	rs6928968(1),rs73404212(1),rs66554119(1)	C4A|C4B
6	rs4321864	32399187	7.13e-10	NONE	C4A|C4B
6	rs73402240	31393393	7.85e-10	NONE	C4A|C4B
6	rs35050608	26067360	8.36e-10	rs68006638(1),rs34493019(1),rs4236040(1),rs4712969(1),rs1892250(1),rs6456701(1),rs13213957(1),rs13201341(1),rs13211947(1),rs55912630(1),rs34043431(1),rs36014129(1),rs17526722(1),rs3884025(1),rs13202592(1),rs13212534(1),rs17528178(1),rs13202688(1),rs13191445(1),rs41266779(1),rs13210041(1),rs35506517(1),rs34888489(1),rs34197618(1)	C4A|C4B
6	rs2517602	30190040	1.09e-09	rs2516708(1),rs2428507(1),rs2428506(1),rs2844766(1),rs2516696(1),rs2844762(1)	C4A|C4B
6	rs2242668	31773821	1.57e-09	rs73400280(1)	C4A|C4B
6	rs2239520	31088922	2.36e-09	rs3094210(1)	C4A|C4B
6	rs2517722	29915330	4.35e-09	rs414215(1),rs396379(1),rs1961135(1),rs2524037(1),rs2517723(1),rs9260309(1),rs2517716(1),rs2517710(1),rs9260408(1),rs9260414(1),rs2517709(1),rs2517706(1),rs7747114(1)	C4A|C4B
6	rs9501589	31364383	4.41e-09	rs9501590(1)	C4A|C4B
6	rs2853983	31338941	4.44e-09	rs2853985(1)	C4A|C4B
6	rs9296004	31933977	4.73e-09	NONE	C4A|C4B
6	rs9266027	31317736	4.75e-09	rs9262585(1),rs9263467(1),rs9263490(1),rs9263497(1),rs9263506(1),rs28742574(1),rs9264475(1),rs9266571(1),rs9266776(1),rs9266777(1),rs9266793(1),rs9266798(1),rs3915964(1),rs9266800(1),rs1051791(1),rs9266810(1),rs9266811(1),rs9266812(1),rs9266852(1),rs114215437(1),rs114281305(1),rs116562656(1),rs6909324(1),rs114813526(1)	C4A|C4B
6	rs2395474	31321519	5.4e-09	rs11753208(1),rs3997995(1),rs62396269(1),rs2394989(1),rs17193122(1),rs4713461(1),rs112367395(1)	C4A|C4B
6	rs3828879	31379391	5.54e-09	NONE	C4A|C4B
6	rs17178889	29778991	6.13e-09	rs17185104(1)	C4A|C4B
6	rs34767257	30932606	6.53e-09	NONE	C4A|C4B
6	rs17188484	30293585	9.69e-09	rs12663184(1)	C4A|C4B
6	rs28752785	31289994	2.51e-08	rs28752786(1)	C4A|C4B
6	rs2532941	30892521	3.61e-08	rs885905(1),rs1043483(1)	C4A|C4B
6	rs1694114	32651978	3.82e-08	NONE	C4A|C4B
6	rs1264544	30382168	4.75e-08	NONE	C4A|C4B
16	rs4985556	70694000	1.08e-155	rs4985520(1),rs145359684(1),rs34675027(1),rs142054071(1),rs34109485(1),rs34329336(1),rs144077801(1),rs17573579(1),rs139531336(1),rs12934021(1),rs4538004(1),rs35921615(1),rs35257223(1),rs8061329(1),rs4985414(1),rs71384768(1),rs12598955(1),rs71401820(1),rs77764977(1),rs36155323(1),rs11538963(1),rs140016620(1),rs77322829(1),rs77946308(1),rs76697004(1),rs4985561(1),rs3785425(1)	IL34
16	rs35794088	70666796	7.29e-134	rs1463436(1),rs1965253(1),rs11075773(1),rs6499327(1),rs12149517(1),rs12929975(1),rs12923782(1),rs12924171(1),rs12928913(1),rs12599588(1),rs12599523(1),rs12599595(1),rs12934036(1),rs34878593(1),rs12596851(1),rs12596821(1),rs12599245(1),rs12596861(1),rs12596931(1),rs12051132(1),rs4985541(1),rs4985543(1),rs9929528(1),rs9929531(1),rs143722131(1),rs34538878(1),rs13330163(1),rs8053536(1),rs4985413(1),r…	IL34
16	rs62050277	70646162	8.76e-43	rs117057627(1),rs148355156(1),rs78479085(1),rs16970606(1),rs75919493(1),rs149191093(1),rs79083856(1),rs139540400(1),rs74954378(1),rs143041320(1),rs143635409(1),rs146512116(1),rs139167290(1),rs140606571(1),rs116914596(1),rs78937371(1),rs34827999(1)	IL34
16	rs138302409	70056655	3.47e-36	rs17296283(1),rs79598539(1),rs117422858(1),rs138464225(1),rs2917679(1),rs16959146(1),rs17240793(1),rs16959260(1),rs117831368(1),rs76310379(1),rs79993961(1),rs1875245(1),rs2885572(1),rs78830885(1),rs202019922(1),rs72487940(1),rs150192343(1),rs57629257(1),rs4985481(1),rs534684151(1),rs149964281(1),rs185550497(1),rs41329948(1),rs371814151(1)	IL34
16	rs143983268	70714156	4.66e-28	rs78335918(1),rs2124832(1),rs77777813(1),rs59984573(1),rs185776641(1),rs78800143(1),rs9673512(1),rs77993963(1),rs75243260(1),rs79795015(1),rs77286017(1),rs78409530(1),rs144730779(1),rs75928645(1),rs3785421(1),rs77366148(1),rs76692742(1),rs75818058(1),rs74955454(1),rs77227858(1),rs78984241(1),rs12924064(1),rs52826576(1),rs1009285(1),rs34268521(1),rs35144432(1),rs74459493(1),rs11864614(1),rs7138476…	IL34
16	rs11075781	70755656	1.08e-24	rs6499333(1),rs7195572(1),rs12597717(1),rs11640399(1),rs56264804(1),rs11647479(1),rs11646834(1),rs4985416(1),rs11075779(1),rs12599324(1),rs11075780(1),rs4985560(1),rs3826272(1),rs8059238(1),rs11649305(1),rs936302(1),rs11640251(1),rs11641739(1),rs11641091(1),rs11645862(1),rs17307464(1),rs7196032(1),rs62047970(1),rs734147(1)	IL34
16	rs184938696	70876611	2.55e-23	rs78381655(1),rs12930694(1),rs75634237(1),rs71401830(1),rs143865116(1),rs71403812(1)	IL34
16	rs11558903	70695982	2.56e-23	NONE	IL34
16	rs117631037	69955419	6.77e-23	rs12931169(1),rs117849002(1),rs143411813(1)	IL34
16	rs71248603	70898727	2.3e-20	rs7203578(1),rs4985423(1),rs9939763(1),rs1551528(1),rs4985364(1),rs4985425(1),rs12920588(1),rs71401831(1),rs12929374(1),rs12934723(1),rs12935645(1),rs12926985(1),rs12051295(1),rs8062367(1),rs76424707(1),rs4985443(1),rs1004330(1)	IL34
16	rs3752786	70696626	3.28e-18	NONE	IL34
16	rs55704776	70688303	2.83e-16	rs115130525(1),rs74194140(1),rs11642006(1),rs57804197(1),rs72790697(1),rs17884087(1),rs17881236(1),rs80117373(1),rs11642085(1),rs11643138(1),rs72792818(1)	IL34
16	rs11646267	70679990	5.09e-15	rs148214493(1),rs116896699(1),rs80128677(1),rs149155291(1),rs149381034(1),rs76102111(1),rs118038889(1),rs116989538(1),rs79421354(1),rs148351225(1),rs58684580(1),rs75273855(1),rs2903523(1),rs115416082(1),rs573169803(1),rs77710363(1),rs146829745(1),rs149784746(1),rs76807292(1),rs77358607(1),rs79853361(1),rs78782130(1),rs76926677(1),rs117592625(1),rs11640075(1),rs1456954(1),rs143171325(1),rs11641905…	IL34
16	rs12930129	70647915	1.38e-14	NONE	IL34
7	rs11978866	22828436	1.54e-14	rs2091114(1),rs7781029(1),rs10225286(1),rs6945122(1),rs7779573(1),rs4722187(1),rs1969424(1),rs28688899(1),rs7797196(1),rs7797816(1),rs1966137(1),rs28799344(1),rs9942695(1),rs1029741(1),rs6957968(1),rs10238497(1),rs7782015(1),rs10224273(1),rs4354222(1),rs2270106(1),rs6461672(1),rs12535331(1),rs4301355(1),rs11767419(1),rs4308627(1),rs13246275(1),rs10226018(1),rs4644138(1),rs1595125(1),rs1073599(1)	IL34
16	rs12935091	71525208	8.05e-14	rs71403860(1),rs35063109(1)	IL34
16	rs116925701	70524439	2.14e-12	rs145045834(1),rs117706450(1)	IL34
16	rs12922868	70691875	1.12e-11	rs12935589(1)	IL34
16	rs16964335	70139542	2.52e-11	rs28594834(1)	IL34
16	rs11866219	69549749	1.9e-10	rs4783718(1),rs8051062(1),rs8049676(1)	IL34
16	rs2271047	70818759	7.81e-10	NONE	IL34
16	rs142504738	70016242	2.59e-09	rs138875821(1),rs140843667(1)	IL34
16	rs77194050	70687185	2.71e-09	rs17880218(1)	IL34
16	rs2917681	69773481	4.36e-09	rs2917682(1),rs8052459(1),rs6499248(1),rs1139177(1),rs6499249(1),rs4247107(1),rs6499250(1),rs4442796(1)	IL34
16	rs71403839	71246530	5.67e-09	rs8047583(1),rs77242176(1)	IL34
16	rs117850571	70778613	4.48e-08	NONE	IL34
3	rs9985365	52953844	1.62e-12	rs1010553(1),rs11130306(1),rs9853056(1),rs4434138(1),rs13303(1),rs13621(1),rs11711421(1),rs4687624(1),rs4687625(1),rs6778735(1),rs4282054(1),rs7636227(1),rs7614981(1),rs12489828(1),rs28661185(1),rs66782572(1),rs7639267(1),rs4687626(1),rs13076398(1),rs62256903(1),rs2590838(1),rs2336147(1),rs2577831(1),rs13083798(1),rs1108842(1),rs3774349(1),rs13081155(1),rs2710323(1),rs2239551(1),rs2239549(1),rs22…	ITIH4
3	rs77347777	52848207	6.61e-09	NONE	ITIH4
16	rs3743560	58036347	1.24e-08	rs4784879(1)	ITIH4
3	rs2651313	147068172	2.24e-08	rs60852193(1),rs66507831(1),rs2651315(1)	ITIH4
12	rs7959452	69735492	3.91e-228	rs6581886(1),rs10878944(1),rs6581887(1),rs10784770(1),rs10748126(1),rs10784771(1),rs11520169(1),rs7135981(1),rs11177566(1),rs2305642(1),rs1350166(1),rs317630(1),rs10878945(1),rs595348(1),rs478863(1),rs478188(1),rs1026331(1),rs10878946(1),rs12368406(1),rs490872(1),rs607797(1),rs2305641(1),rs11177570(1),rs2231700(1),rs7300266(1),rs7969559(1),rs317646(1),rs7135092(1),rs7308481(1),rs7980936(1),rs5756…	LYZ
12	rs1800973	69744014	1.34e-68	rs11177576(1),rs192197712(1),rs113638533(1),rs73151659(1),rs113800324(1),rs73136217(1)	LYZ
12	rs17813281	69715745	1.37e-33	rs118042460(1)	LYZ
12	rs7307725	69806732	3.11e-31	rs2603079(1),rs315143(1),rs7296229(1),rs7296906(1),rs7307739(1),rs7973105(1),rs10784779(1),rs17813371(1),rs10784780(1)	LYZ
12	rs60360671	69825408	1.15e-23	rs11177648(1),rs58786840(1),rs10878977(1),rs11177653(1),rs56810029(1),rs11177656(1),rs11177657(1),rs17225223(1),rs11177659(1),rs61927201(1),rs61927202(1),rs7295234(1),rs7964397(1),rs6581891(1),rs9645827(1),rs9645828(1),rs60964256(1),rs60878854(1),rs732214(1),rs2006838(1),rs6581892(1),rs11177662(1),rs11177663(1),rs11177664(1),rs59603592(1),rs17106576(1),rs77234803(1),rs11177666(1),rs11836736(1)	LYZ
12	rs11177603	69735285	1.39e-23	rs73141969(1),rs73141971(1),rs2231689(1),rs111532166(1),rs1045104(1),rs10878948(1),rs11177571(1),rs11177572(1),rs12305999(1),rs12371246(1),rs10878951(1),rs10878952(1),rs11177575(1),rs12296986(1),rs73141998(1),rs73142001(1),rs10878954(1),rs897038(1),rs113462677(1),rs10878956(1),rs12371406(1),rs73143983(1),rs11177590(1),rs10878958(1),rs12304788(1),rs112285172(1),rs113479946(1),rs2870906(1),rs287090…	LYZ
12	rs11177667	69826875	2.1e-16	rs55861546(1),rs55690805(1),rs113611763(1),rs112180511(1),rs17225279(1)	LYZ
12	rs76657872	69575074	5.17e-16	NONE	LYZ
12	rs187137839	69740467	9.04e-15	rs61926935(1),rs61929063(1),rs75607157(1),rs899225(1)	LYZ
12	rs317658	69683919	1.82e-14	rs2904529(1),rs11838112(1),rs12812438(1),rs12815331(1),rs35583275(1),rs12831239(1),rs12819737(1),rs12821307(1),rs11837842(1),rs71454220(1),rs12829094(1),rs34067471(1),rs71454221(1),rs12817094(1),rs12817715(1),rs12821239(1),rs12811982(1),rs36026968(1),rs35514642(1),rs1456232(1),rs34451368(1),rs2085054(1),rs58951713(1),rs11836745(1)	LYZ
12	rs502736	69922738	3.67e-14	rs17813377(1),rs61927207(1),rs12367370(1),rs12366583(1),rs12369864(1),rs35612761(1),rs11177710(1),rs12828578(1),rs12367127(1),rs11177719(1),rs11177726(1),rs11177731(1),rs11177732(1),rs698132(1),rs710775(1),rs776186(1),rs710769(1),rs4761246(1),rs710764(1),rs35642(1),rs11177742(1),rs7200(1),rs3177122(1),rs35232489(1),rs61929307(1),rs11177745(1),rs4761247(1),rs112731306(1),rs727948(1),rs12367890(1),…	LYZ
12	rs111983646	69838702	1.23e-12	rs76784977(1),rs75161052(1),rs17813347(1),rs75576153(1),rs7312554(1),rs56055124(1)	LYZ
12	rs4078433	69617566	4.03e-12	rs75190699(1),rs78321585(1)	LYZ
12	rs113476131	69831238	2.2e-11	NONE	LYZ
12	rs77908367	69790306	4.36e-11	rs145038412(1)	LYZ
12	rs78415808	69799895	2.12e-10	rs117061487(1)	LYZ
12	rs73133879	69512409	3.78e-10	rs74800650(1)	LYZ
12	rs10878932	69576551	9.03e-10	rs7300237(1),rs10784769(1),rs34049144(1),rs10878931(1),rs10878933(1),rs10878934(1),rs7976520(1),rs7980002(1),rs4761161(1),rs4761249(1),rs4761162(1)	LYZ
12	rs147491902	69655444	1.06e-09	NONE	LYZ
12	rs7978124	69589815	1.12e-08	NONE	LYZ
12	rs776410	70019968	1.16e-08	rs776409(1)	LYZ
12	rs151020523	69832279	1.67e-08	NONE	LYZ
12	rs11177655	69808865	2.12e-08	NONE	LYZ
12	rs2306204	69753530	2.75e-08	NONE	LYZ
6	rs6457374	31272261	1.97e-146	rs2524266(1),rs1264349(1),rs1264347(1),rs1264341(1),rs1110482(1),rs2535334(1),rs2535332(1),rs2263298(1),rs2844661(1),rs2535328(1),rs3132577(1),rs2844656(1),rs2535340(1),rs2517572(1),rs1264326(1),rs1264325(1),rs1264324(1),rs1264322(1),rs3132572(1),rs886422(1),rs1049633(1),rs3131922(1),rs1264313(1),rs1264312(1),rs1264310(1),rs886420(1),rs1264308(1),rs1264304(1),rs2844650(1),rs2844649(1),rs2844701(1…	MICB
6	rs9267516	31569901	6.22e-126	rs2516401(1),rs2523500(1),rs2230365(1),rs2516391(1),rs2516390(1),rs3094595(1),rs928815(1),rs3135043(1),rs3135042(1),rs2857710(1),rs2857602(1),rs2844486(1),rs2844485(1),rs2844484(1),rs2844483(1),rs2071590(1),rs2239704(1),rs1799964(1),rs7758790(1),rs2256965(1),rs2256974(1),rs140279115(1),rs2515919(1),rs2844480(1),rs150379130(1),rs35266973(1),rs17200816(1),rs2857596(1),rs9267515(1),rs3135044(1),rs27…	MICB
6	rs2260000	31593476	4.35e-99	rs2844479(1),rs2844477(1),rs2051552(1),rs2259571(1),rs2736178(1),rs3091280(1),rs3130069(1),rs1046080(1),rs2242660(1),rs2844466(1),rs2844465(1),rs2272593(1),rs2242659(1),rs1046089(1),rs2261033(1),rs2077491(1),rs2077492(1),rs755714(1),rs1077394(1),rs1077393(1),rs1052486(1),rs805303(1),rs805302(1),rs805301(1),rs813115(1),rs805297(1),rs805262(1),rs805257(1),rs1266076(1),rs707919(1),rs805294(1),rs8053…	MICB
6	rs685031	31881731	1.61e-94	rs2857700(1),rs2857609(1),rs3130068(1),rs3130617(1),rs3131377(1),rs3115668(1),rs3115667(1),rs3131376(1),rs9267576(1),rs521977(1),rs9267658(1),rs605203(1),rs570263(1),rs589428(1),rs486416(1),rs535586(1),rs1265945(1),rs659445(1),rs586346(1),rs622871(1),rs3130681(1),rs532086(1),rs2844452(1),rs644045(1),rs3130682(1),rs3128759(1),rs3130683(1),rs2734335(1),rs2293751(1),rs1048709(1),rs537160(1),rs207263…	MICB
6	rs9267574	31810612	6.7e-94	rs2854002(1),rs2596505(1),rs2596504(1),rs9266065(1),rs9266066(1),rs2442727(1),rs2442723(1),rs2442722(1),rs2249935(1),rs2523569(1),rs2523568(1),rs2250284(1),rs2250293(1),rs2523563(1),rs2523562(1),rs2250399(1),rs2523552(1),rs2844583(1),rs2853997(1),rs2523549(1),rs2844581(1),rs2853995(1),rs2428490(1),rs2523544(1),rs2596570(1),rs9266669(1),rs2442749(1),rs2596560(1),rs2523466(1),rs9267091(1),rs3094228…	MICB
6	rs9266063	31319391	1.47e-91	rs1128175(1),rs3095255(1),rs2524110(1),rs2524096(1),rs2524088(1),rs12111032(1),rs13200569(1),rs9264740(1),rs2844607(1),rs2524062(1),rs2253487(1),rs2853941(1),rs9264764(1),rs9264765(1),rs2853926(1),rs2524046(1),rs2524045(1),rs2524041(1),rs2853917(1),rs9264791(1),rs9264803(1),rs9264942(1),rs9265628(1),rs2394983(1),rs9265888(1),rs9265901(1),rs9265906(1),rs2507976(1)	MICB
6	rs3134899	31473286	1.88e-81	rs1042148(1),rs3130981(1),rs3094199(1),rs3094197(1),rs3131005(1),rs2523455(1),rs2596472(1),rs3094006(1),rs2395041(1),rs2395042(1),rs2395043(1),rs3130926(1),rs2534676(1),rs2534674(1),rs3131639(1),rs2286713(1),rs3093954(1),rs3093953(1),rs3131638(1),rs3130615(1),rs3132468(1),rs2844498(1),rs2246626(1),rs3132463(1),rs3132462(1),rs3132461(1),rs3132460(1),rs3132459(1),rs3132458(1),rs3131632(1),rs3094001…	MICB
6	rs7383481	32414435	1.51e-79	rs424232(1),rs394038(1),rs2849018(1),rs1265764(1),rs910051(1),rs2395149(1),rs3129915(1),rs3129916(1),rs3129917(1),rs3129919(1),rs3129924(1),rs3129925(1),rs3129926(1),rs3129927(1),rs2143462(1),rs2143461(1),rs3129933(1),rs3129935(1),rs3129937(1),rs3129939(1),rs2050189(1),rs3117110(1),rs3117109(1),rs3129945(1),rs2894251(1),rs2395151(1),rs3117106(1),rs2894254(1),rs9268469(1),rs3117099(1),rs3117097(1)…	MICB
6	rs361525	31543101	1.35e-67	rs9263467(1),rs9263490(1),rs28732093(1),rs9263497(1),rs9263506(1),rs13196399(1),rs9263577(1),rs9263591(1),rs28732096(1),rs2233975(1),rs2233956(1),rs9263634(1),rs28732099(1),rs28732100(1),rs28732101(1),rs28742574(1),rs28894981(1),rs28894982(1),rs9264475(1),rs28732106(1),rs13210419(1),rs12212594(1),rs9266027(1),rs1055821(1),rs112515516(1),rs113688927(1),rs111518019(1),rs115986568(1),rs112168410(1),…	MICB
6	rs3094086	30919391	3.07e-67	rs3130141(1),rs3094694(1),rs3130117(1),rs3130247(1),rs3132610(1),rs9262120(1),rs3095276(1),rs9262132(1),rs9262135(1),rs9262141(1),rs9262142(1),rs9262143(1),rs3132584(1),rs8233(1),rs7781(1),rs3095330(1),rs3095329(1),rs3094128(1),rs3094127(1),rs1064627(1),rs3095327(1),rs3130658(1),rs3130661(1),rs1059612(1),rs3094125(1),rs2284173(1),rs2284174(1),rs3130662(1),rs3129972(1),rs3129973(1),rs3095332(1),rs…	MICB
6	rs4418214	31391401	4.79e-66	rs28732081(1),rs28732088(1),rs58742490(1),rs17198804(1),rs17192456(1),rs17198867(1),rs17198881(1),rs2394967(1),rs4523128(1),rs80053068(1),rs58490916(1),rs6930299(1),rs6908556(1),rs6913294(1),rs113997854(1),rs6905036(1),rs73730049(1),rs28752783(1),rs28752787(1),rs28752788(1),rs28752789(1),rs28752790(1),rs76269511(1),rs28752794(1),rs28752796(1),rs28752797(1),rs9461693(1),rs80091066(1),rs28752870(1)…	MICB
6	rs5027463	31462466	1.4e-64	rs1639111(1),rs143345302(1),rs2524128(1),rs112985663(1),rs2853965(1),rs2524125(1),rs2524124(1),rs3130441(1),rs2844629(1),rs2524121(1),rs2844628(1),rs2853964(1),rs2524109(1),rs2844623(1),rs2395470(1),rs2524090(1),rs2524070(1),rs2524068(1),rs2844594(1),rs2524162(1),rs1111462(1),rs9264804(1),rs9264921(1),rs1634796(1),rs1634733(1),rs2854017(1),rs420668(1),rs4713458(1),rs3852214(1),rs9265858(1),rs9265…	MICB
6	rs9266456	31338585	1.81e-62	rs9405084(1),rs73390248(1),rs9266314(1),rs9266322(1),rs9266327(1),rs9266329(1),rs9266330(1),rs9266331(1),rs9266333(1),rs9266342(1),rs9266347(1),rs9266349(1),rs9266352(1),rs9266353(1),rs9266359(1),rs9266367(1),rs9266371(1),rs9266372(1),rs9266375(1),rs9266376(1),rs9266378(1),rs9266379(1),rs9266381(1),rs9266382(1),rs9266383(1),rs9266384(1),rs9266385(1),rs9266386(1),rs9266387(1),rs9266388(1),rs926639…	MICB
6	rs2229094	31540556	6.48e-60	rs2534652(1),rs2523512(1),rs2251824(1),rs2523503(1),rs2516395(1),rs12663590(1),rs2857708(1),rs2857706(1),rs2844482(1),rs1800630(1),rs41268884(1),rs2857599(1),rs2736189(1),rs2736188(1)	MICB
6	rs3130356	30336663	1.94e-55	rs885933(1),rs885932(1),rs1611645(1),rs1611647(1),rs2734963(1),rs1611579(1),rs2571384(1),rs1655905(1),rs1632878(1),rs369073(1),rs1632926(1),rs356971(1),rs3129012(1),rs259926(1),rs8321(1),rs9261290(1),rs1264702(1),rs2517664(1),rs2517600(1),rs2523992(1),rs2023473(1),rs2523989(1),rs2239529(1),rs2427749(1),rs2523988(1),rs2249099(1),rs2523987(1),rs2517598(1),rs2844793(1),rs2844792(1),rs2517597(1),rs25…	MICB
6	rs2524123	31265314	9.81e-51	rs3815087(1),rs9263699(1),rs9263701(1),rs9263703(1),rs6931464(1),rs6931633(1),rs6911408(1),rs9263714(1),rs9263715(1),rs9501055(1),rs6906565(1),rs6906566(1),rs6906449(1),rs13196034(1),rs13196158(1),rs13196363(1),rs9766032(1),rs13200022(1),rs10947139(1),rs11755601(1),rs9468872(1),rs13212902(1),rs13198298(1),rs12195316(1),rs1265091(1),rs28744240(1),rs28744241(1),rs28744254(1),rs28360991(1),rs2874425…	MICB
6	rs3132948	32197219	6.06e-46	rs3134798(1),rs367398(1),rs2395106(1),rs387071(1),rs6902805(1),rs447903(1),rs377093(1),rs2023222(1),rs370055(1),rs499691(1),rs1475961(1),rs3132950(1),rs1475960(1),rs3096691(1),rs9296012(1),rs532385(1),rs409687(1),rs9378123(1),rs399950(1),rs495089(1),rs6901175(1),rs6936346(1)	MICB
6	rs9263562	31069411	3.25e-45	rs1632857(1),rs1632856(1),rs1634719(1),rs1634727(1),rs1632869(1),rs3130545(1),rs3130969(1),rs2394877(1),rs2394878(1),rs2263309(1),rs2517403(1),rs9263519(1),rs9263521(1),rs9263523(1),rs9263524(1),rs9263525(1),rs9263527(1),rs4371876(1),rs9263529(1),rs9263530(1),rs9263531(1),rs9263532(1),rs9263533(1),rs9263534(1),rs9263535(1),rs9263536(1),rs9263537(1),rs3130547(1),rs3130549(1),rs2535286(1),rs2535285…	MICB
6	rs1235162	29537224	6.9e-44	rs3131085(1),rs3129788(1),rs3129112(1),rs3130773(1),rs3130715(1),rs3129120(1),rs3129122(1),rs3130724(1),rs3130725(1),rs3129129(1),rs3129141(1),rs4947263(1),rs3129151(1),rs3129152(1),rs3130742(1),rs9257566(1),rs3129162(1),rs149404333(1),rs3116815(1),rs3130746(1),rs3129170(1),rs3129172(1),rs3129173(1),rs3130750(1),rs3116827(1),rs3116829(1),rs3116830(1),rs3129093(1),rs760804(1),rs6912280(1),rs925761…	MICB
6	rs28732175	32085278	8.63e-44	rs13199524(1),rs28732173(1),rs28732174(1),rs12215107(1),rs28732176(1),rs9391734(1),rs28732177(1),rs28732178(1),rs28732179(1),rs1802036(1),rs12663103(1),rs8192583(1),rs8192579(1),rs112738191(1),rs8192591(1),rs3830041(1),rs17208153(1),rs1426713(1),rs9501607(1),rs114765365(1),rs9501398(1),rs28732180(1),rs6916062(1),rs28895018(1),rs28732183(1),rs28732184(1),rs28895021(1),rs28732186(1),rs28732187(1),r…	MICB
6	rs4988888	32635197	7.86e-43	rs9273507(1),rs2854272(1),rs9274522(1),rs9274563(1),rs9274567(1),rs9274569(1),rs9274571(1),rs9274574(1),rs9274576(1),rs9274577(1),rs9274606(1),rs9274620(1),rs9274622(1),rs9274624(1),rs9274645(1),rs9274652(1),rs9274653(1),rs9275217(1),rs5002702(1),rs4713587(1),rs9275224(1),rs4713580(1),rs4713581(1),rs4713582(1),rs4713583(1),rs4711304(1),rs4713584(1),rs9275225(1),rs9275226(1),rs9275228(1),rs9275230…	MICB
6	rs9263985	31190538	7.33e-41	rs9262617(1),rs3915966(1),rs2905757(1),rs9262625(1),rs9262628(1),rs9262629(1),rs2517523(1),rs2523846(1),rs2517520(1),rs2517516(1),rs9262651(1),rs2517511(1),rs2517510(1),rs2517508(1),rs2256436(1),rs2517507(1),rs2517505(1),rs2523838(1),rs2517504(1),rs2523837(1),rs3131796(1),rs2517502(1),rs2517500(1),rs9262669(1),rs9262670(1),rs62399062(1),rs9262697(1),rs2517497(1),rs2844641(1),rs2517493(1),rs251749…	MICB
6	rs9268644	32408044	7.38e-40	rs9268399(1),rs9268528(1),rs9268542(1),rs9268544(1),rs9268545(1),rs4355646(1),rs9268556(1),rs9268568(1),rs2157332(1),rs3135352(1),rs3135350(1),rs2187818(1),rs9268578(1),rs9268579(1),rs9268582(1),rs9268583(1),rs9268585(1),rs9268589(1),rs7774047(1),rs4348358(1),rs4321864(1),rs9268605(1),rs9268606(1),rs9268607(1),rs9268608(1),rs9268609(1),rs9268610(1),rs1987305(1),rs960736(1),rs7753264(1),rs7773756(…	MICB
6	rs1140700	31379817	3.46e-39	rs7775759(1),rs7741091(1),rs2844529(1),rs2428486(1),rs2596562(1),rs2596561(1),rs2428485(1),rs2395485(1),rs2395486(1),rs2395487(1),rs3128973(1),rs2523475(1),rs1052414(1),rs2523463(1),rs115311791(1),rs116704939(1),rs2596483(1),rs80145041(1),rs72657660(1),rs28366124(1),rs28366130(1),rs28366131(1),rs28366132(1),rs28366133(1),rs28366139(1),rs9501589(1),rs9501590(1),rs2251396(1),rs2523459(1),rs2523458(…	MICB
6	rs204893	32094593	6.59e-38	rs6902493(1),rs2071293(1),rs9267803(1),rs4713505(1),rs4713506(1),rs9267810(1),rs4433012(1),rs2269424(1),rs9267817(1),rs1035798(1),rs9267823(1),rs9267830(1),rs9267831(1),rs9267832(1),rs2071286(1),rs520803(1),rs520692(1),rs520688(1),rs415929(1)	MICB
6	rs12660382	31443323	6.19e-37	rs2523675(1),rs3828887(1),rs62395329(1),rs62395330(1),rs4413653(1),rs12665745(1),rs2516435(1),rs2516515(1),rs2844502(1),rs2248251(1),rs2395488(1),rs2395489(1),rs2248351(1),rs2248352(1),rs2904777(1),rs2516425(1),rs2248459(1),rs2243429(1),rs2596536(1),rs2516424(1),rs2248613(1),rs2248617(1),rs2248709(1),rs2523649(1),rs2523710(1),rs2534686(1),rs2229092(1)	MICB
6	rs17205696	32650587	6.65e-37	rs35353422(1),rs34297496(1),rs17211818(1),rs17211861(1),rs34400217(1),rs35744187(1),rs35195457(1),rs35402595(1),rs28891467(1),rs28891472(1),rs28891473(1),rs28891474(1),rs28891475(1),rs28746894(1),rs28746895(1),rs28746899(1),rs28746900(1),rs28746902(1),rs28746903(1),rs28746904(1),rs28746905(1),rs28746906(1),rs28746908(1),rs28746909(1),rs28746910(1),rs28891485(1),rs28746912(1),rs28746913(1),rs28746…	MICB
6	rs2442752	31351764	1.16e-36	rs2844580(1),rs2523535(1),rs9266440(1),rs9266458(1),rs2395005(1),rs2523696(1),rs2516465(1),rs2516464(1),rs2523694(1),rs3130900(1),rs2596456(1),rs2596455(1),rs3132471(1),rs2516458(1),rs2516456(1),rs3131622(1)	MICB
6	rs9265191	31289647	1.44e-35	rs9265185(1),rs9265192(1),rs9265193(1),rs9265194(1),rs9265195(1),rs9265525(1),rs9265640(1),rs6902116(1),rs9295981(1),rs34650115(1),rs35776891(1),rs6929502(1),rs4637682(1),rs2596521(1)	MICB
6	rs9264396	31229307	2.15e-35	rs3094196(1),rs1265093(1),rs887466(1),rs1265155(1),rs7770946(1),rs9404937(1),rs7751130(1),rs9295956(1),rs9391813(1),rs9391814(1),rs9391815(1),rs9391816(1),rs9501066(1),rs3871246(1),rs3871247(1),rs3868542(1),rs3871248(1),rs9368657(1),rs9368658(1),rs9357110(1),rs9394040(1),rs9357111(1),rs6913301(1),rs6913648(1),rs7753892(1),rs7772290(1),rs6922051(1),rs7741829(1),rs9501073(1),rs9263875(1),rs3887152(…	MICB
6	rs56189237	31328518	3.44e-35	rs3095297(1),rs1062470(1),rs2239522(1),rs73390208(1),rs13213216(1),rs28695590(1),rs13213218(1),rs9266627(1)	MICB
6	rs57651384	32923849	3.69e-35	rs73396802(1),rs9276931(1),rs58173627(1),rs9276933(1),rs59576053(1),rs73409631(1),rs76088152(1),rs73409636(1),rs73409643(1),rs111234931(1),rs113070636(1),rs58300362(1),rs112935194(1),rs57331574(1),rs9500927(1),rs113913737(1),rs11757367(1),rs73409691(1),rs116416291(1),rs429916(1),rs17214290(1),rs6914052(1),rs112790520(1),rs115991849(1),rs35404844(1),rs35514703(1),rs35283694(1),rs116323349(1),rs557…	MICB
6	rs3132385	28824974	1.14e-34	rs6922111(1),rs35875412(1),rs13199081(1),rs13214023(1),rs35017208(1),rs7774981(1),rs13213152(1),rs3799499(1),rs36092177(1),rs2232429(1),rs2232427(1),rs34546986(1),rs34871267(1),rs2232423(1),rs13196606(1),rs58020991(1),rs71559082(1),rs6931359(1),rs13217326(1),rs6905380(1),rs16901847(1),rs13203055(1),rs6940744(1),rs13193272(1),rs13201681(1),rs13209596(1),rs9969098(1),rs7740429(1),rs7765989(1),rs168…	MICB
6	rs9264944	31274619	2.38e-33	rs9262601(1),rs9263460(1),rs9263477(1),rs9263499(1),rs9263508(1),rs9263509(1),rs2894179(1),rs9263512(1),rs2394419(1),rs2394416(1),rs74992754(1),rs9263560(1),rs9263572(1),rs9263578(1),rs9263625(1),rs9295951(1),rs2233977(1),rs2233969(1),rs1265051(1),rs2233965(1),rs2233964(1),rs2233962(1),rs3823403(1),rs1063646(1),rs7771067(1),rs7757012(1),rs9263734(1),rs9263738(1),rs9263739(1),rs9263740(1),rs926374…	MICB
6	rs4713417	30992734	5.16e-33	rs28732075(1),rs13195417(1),rs34331231(1),rs13200483(1),rs2844695(1),rs13211972(1),rs3873343(1),rs2894050(1),rs13191258(1),rs9378112(1),rs9391700(1),rs9378113(1),rs9378151(1),rs9394025(1),rs9366764(1),rs9380204(1),rs9391701(1),rs3871466(1),rs3869096(1),rs9368652(1),rs13194580(1),rs9380208(1),rs9348848(1),rs9348849(1),rs6933040(1),rs9295941(1),rs9295942(1),rs4713416(1),rs9391703(1),rs28894975(1),r…	MICB
6	rs3734869	31143639	8.86e-33	rs2233972(1),rs2233963(1),rs6917517(1),rs9263637(1),rs9263641(1),rs1042127(1),rs4713436(1),rs111512144(1),rs114240643(1),rs2240066(1),rs2027937(1),rs55898325(1),rs56205037(1),rs12529697(1),rs1841(1),rs114263479(1),rs1265156(1),rs9461648(1),rs9468877(1),rs9461649(1),rs9461650(1),rs9468879(1),rs3734872(1),rs375363217(1),rs4713438(1),rs11752301(1),rs56178408(1),rs4713440(1),rs4711258(1),rs9468880(1)…	MICB
6	rs28746898	32648594	9.09e-33	rs6905775(1),rs6905837(1),rs17212055(1),rs28724890(1),rs28892573(1),rs28892574(1),rs28724894(1),rs28724895(1),rs11575907(1),rs28724897(1),rs28724900(1),rs28724901(1),rs28724902(1),rs28724904(1)	MICB
6	rs35016036	28314880	1.4e-32	rs200991(1),rs200990(1),rs200989(1),rs200983(1),rs17763089(1),rs17695758(1),rs45509595(1),rs13199649(1),rs34788973(1),rs61742093(1),rs13218875(1),rs71559054(1),rs67040724(1),rs149583087(1),rs67662114(1),rs13216117(1),rs36101351(1),rs28360499(1),rs156743(1),rs71537572(1),rs142965311(1),rs138234416(1),rs149990(1),rs149943(1),rs149949(1),rs202906(1),rs13200214(1),rs35949109(1),rs9295755(1),rs9295756…	MICB
6	rs3099850	31350464	1.45e-31	rs6904845(1),rs3132492(1),rs2523559(1),rs2523557(1),rs2523548(1),rs2523545(1),rs2596573(1),rs3094592(1),rs2844539(1),rs9266670(1),rs9266671(1),rs9266672(1),rs9266674(1),rs9266675(1),rs9266677(1),rs9266678(1),rs9266682(1),rs9266683(1),rs9266684(1),rs9266686(1),rs9266689(1),rs9266690(1),rs9266691(1),rs9266692(1),rs115284779(1),rs9266694(1),rs2523489(1),rs2844538(1),rs2844537(1),rs2844536(1),rs92667…	MICB
6	rs2523580	31328245	2.99e-31	rs2523586(1),rs2523581(1),rs2442737(1),rs2905715(1),rs2523668(1)	MICB
6	rs614008	31840794	3.9e-31	rs660594(1),rs660550(1),rs571338(1),rs575439(1),rs575591(1),rs577272(1),rs644827(1),rs644774(1),rs493515(1),rs2242665(1),rs2242664(1),rs3132442(1),rs3130482(1),rs553108(1),rs2243873(1)	MICB
6	rs6930660	31270639	5.98e-31	rs185924983(1),rs115374779(1),rs114141192(1),rs150984561(1),rs114399250(1),rs9263988(1),rs149162659(1),rs115878234(1),rs9263992(1),rs116011117(1),rs9264021(1),rs9264042(1),rs116069039(1),rs3868078(1),rs3869113(1),rs3869114(1),rs116780006(1),rs150314604(1),rs116615123(1),rs114070457(1),rs116135181(1),rs114343342(1),rs114210995(1),rs4582416(1),rs4537183(1),rs114506115(1),rs116506047(1),rs17191405(1…	MICB
6	rs11757660	31364035	2.01e-30	rs73394251(1),rs6932730(1),rs72502575(1),rs6930344(1),rs6937174(1),rs78470849(1)	MICB
6	rs9468830	30749712	8.42e-30	rs28780111(1),rs2394401(1),rs13214831(1),rs12527188(1),rs9262184(1),rs6906722(1),rs6911571(1),rs6912077(1),rs17481190(1),rs13202739(1),rs4278006(1),rs12526481(1),rs10947091(1),rs13220225(1),rs9468829(1),rs28780113(1),rs28894083(1),rs28894084(1),rs28894085(1),rs28894086(1),rs9468832(1),rs9461629(1),rs9468833(1),rs9461630(1),rs9295912(1),rs9461631(1),rs28894089(1),rs13211218(1),rs4713360(1),rs94688…	MICB
6	rs1265099	31105413	1.13e-29	rs3132557(1)	MICB
6	rs454748	32213210	9.51e-29	rs447459(1),rs9267951(1),rs9267956(1),rs440169(1),rs450124(1),rs547153(1),rs693294(1),rs9267958(1),rs563412(1),rs405875(1),rs410283(1),rs2515892(1),rs400139(1),rs399897(1),rs2894239(1),rs2395110(1),rs2395111(1),rs3115575(1),rs6457508(1),rs6457510(1),rs9267971(1),rs3130311(1),rs3130312(1),rs3130313(1),rs2894240(1),rs3115573(1),rs3096701(1),rs3130315(1),rs9267996(1),rs9268000(1),rs9268005(1),rs9268…	MICB
6	rs35848276	27521096	9.89e-29	rs72838268(1),rs12215241(1),rs12190473(1),rs12199218(1),rs3922717(1),rs13207365(1),rs13191326(1),rs12203454(1),rs36048693(1),rs12204280(1),rs12215773(1),rs35526527(1),rs6940638(1),rs6904071(1),rs34388707(1),rs67092078(1),rs72842197(1),rs55834529(1),rs6913660(1),rs66462181(1),rs67330695(1),rs13219181(1),rs6914824(1),rs35768595(1),rs13194053(1),rs35565446(1),rs34569203(1),rs6934329(1),rs35909544(1)…	MICB
6	rs2905746	31451849	1.14e-28	rs2596534(1),rs2248372(1),rs2248462(1),rs2516514(1),rs2516513(1),rs17200628(1),rs2516512(1),rs2516511(1),rs116518228(1),rs2516422(1),rs2523648(1),rs2516509(1),rs2923002(1),rs2905753(1),rs2523705(1),rs28525417(1),rs2516503(1),rs2523703(1),rs2523702(1),rs3130911(1),rs115153905(1),rs7749255(1),rs2395037(1),rs929138(1),rs1266079(1),rs2844509(1)	MICB
6	rs2524075	31243859	3.77e-28	rs3130696(1),rs2844608(1)	MICB
6	rs9266275	31326180	1.69e-27	rs9266268(1),rs9266286(1),rs9266287(1),rs9266658(1),rs12175489(1),rs56387817(1),rs6928968(1),rs73404212(1),rs66554119(1),rs3749938(1)	MICB
6	rs3094200	31093132	1.25e-26	rs11964623(1),rs3130980(1),rs3094201(1),rs3095302(1),rs3094198(1),rs3095301(1),rs3131003(1),rs3130569(1),rs3130570(1),rs3094668(1),rs3094667(1),rs3132563(1),rs3132561(1),rs3094664(1),rs2523624(1),rs28380936(1),rs28380937(1)	MICB
6	rs9272945	32714732	4.55e-26	rs3998154(1),rs12177980(1),rs13195585(1),rs13195319(1),rs12205165(1),rs12205281(1),rs13214711(1),rs28663585(1),rs28754557(1),rs28523718(1),rs28709190(1),rs28380312(1),rs28772312(1),rs28772313(1),rs28616273(1),rs28772314(1),rs28772315(1),rs28772316(1),rs28772317(1),rs28772318(1),rs9469224(1),rs9469227(1),rs9469228(1),rs9275710(1),rs9469232(1),rs9275758(1),rs9275762(1),rs9461799(1),rs9469240(1),rs9…	MICB
6	rs2073045	32339548	2.21e-25	rs1980496(1),rs3129882(1),rs28752490(1),rs614348(1),rs543713(1),rs482205(1),rs482162(1),rs481139(1),rs28383312(1),rs9271403(1)	MICB
6	rs56263516	31413707	2.36e-24	rs9295949(1),rs9295950(1),rs9380215(1),rs4713431(1),rs9380217(1),rs12527394(1),rs4947296(1),rs12529288(1),rs9394037(1),rs9348854(1),rs9405049(1),rs34209658(1),rs35802713(1),rs4947302(1),rs4947246(1),rs9404978(1),rs12662091(1),rs78032704(1),rs3734854(1),rs2233985(1),rs2233984(1),rs4495304(1),rs10947137(1),rs4959053(1),rs142821158(1),rs9266639(1)	MICB
6	rs2249464	30888161	2.52e-24	rs3130648(1),rs3095345(1),rs1264306(1),rs2285319(1),rs2517467(1),rs753725(1),rs9394021(1),rs2532934(1),rs4711247(1),rs3873333(1),rs3873334(1),rs2844651(1),rs3132571(1),rs2844698(1)	MICB
6	rs71206067	26903379	2.54e-24	rs3799378(1),rs9366656(1),rs13220495(1),rs9379875(1),rs34605993(1),rs66757203(1),rs35680819(1),rs36033628(1),rs35627490(1),rs13195401(1),rs13195402(1),rs13195509(1),rs3734542(1),rs3734544(1),rs9366658(1),rs9358944(1),rs9348719(1),rs9358945(1),rs7773938(1),rs56296968(1),rs34104395(1),rs9358946(1),rs9358947(1),rs16891725(1),rs7756567(1),rs9348720(1),rs9358948(1),rs9348721(1),rs6900665(1),rs16891727…	MICB
6	rs2516501	31356598	3.03e-24	rs2844574(1),rs2844573(1),rs2844571(1),rs2844570(1),rs2596432(1),rs2844569(1),rs2523533(1),rs2253908(1),rs2523531(1),rs2853990(1),rs2853989(1),rs9266629(1),rs9266632(1),rs9266657(1),rs9266668(1)	MICB
6	rs9275052	32648156	4.32e-24	rs9268402(1),rs7746327(1),rs6926737(1),rs3763314(1),rs9268501(1),rs9268502(1),rs9268503(1),rs9268506(1),rs9268507(1),rs9268513(1),rs5007266(1),rs5007265(1),rs5007264(1),rs5007263(1),rs5007262(1),rs5007261(1),rs5007260(1),rs5007259(1),rs5007258(1),rs6906730(1),rs6911383(1),rs6932810(1),rs6932542(1),rs968154(1),rs9268518(1),rs9268519(1),rs9268520(1),rs6918317(1),rs28366320(1),rs9271406(1),rs9275587…	MICB
6	rs1265048	31081409	2.6e-23	rs6457301(1),rs10947121(1),rs4248153(1),rs4711253(1)	MICB
6	rs3132454	31489644	3.2e-23	NONE	MICB
6	rs2596502	31321032	1.06e-21	NONE	MICB
6	rs9404969	30775255	1.31e-21	rs4587208(1),rs4713370(1),rs4573120(1),rs4711232(1),rs4711233(1),rs4711235(1),rs9366759(1),rs9366760(1),rs9295919(1),rs9404967(1),rs12206683(1),rs13213386(1),rs13213501(1),rs13216499(1),rs9380192(1),rs9394015(1),rs9394016(1),rs12526945(1),rs28894972(1),rs12664556(1),rs12661691(1),rs9404972(1),rs9295921(1),rs9295922(1),rs9368641(1),rs9394017(1),rs9380196(1),rs9380197(1),rs4286818(1),rs2894046(1),r…	MICB
6	rs707938	31729359	1.52e-21	rs542418(1)	MICB
6	rs2535319	30714479	2.73e-21	rs3094626(1),rs3130359(1),rs3132644(1),rs3132643(1),rs3132642(1),rs3132641(1),rs3130362(1),rs3129814(1),rs3132640(1),rs9261675(1),rs3132639(1),rs3129816(1),rs3130366(1),rs1419654(1),rs3130368(1),rs3132636(1),rs3132635(1),rs3130369(1),rs3132633(1),rs3094062(1),rs1419653(1),rs1419652(1),rs3132629(1),rs3130373(1),rs3132628(1),rs3132626(1),rs970269(1),rs970267(1),rs3132624(1),rs3129824(1),rs3129825(1…	MICB
6	rs404890	32198867	2.95e-21	rs3131290(1),rs3134932(1),rs2849015(1),rs6913558(1),rs2395107(1),rs2395108(1),rs9267904(1),rs693797(1),rs9267908(1),rs9267911(1),rs9267912(1),rs9267913(1)	MICB
6	rs2517602	30190040	5.19e-21	rs2523933(1),rs3893464(1),rs3893463(1),rs2517672(1),rs1061537(1),rs2523970(1),rs2571377(1),rs2517669(1),rs2523965(1),rs2523964(1),rs2523962(1),rs2523960(1),rs2523959(1),rs2523958(1),rs2844805(1),rs2256922(1),rs2571376(1),rs2735078(1),rs426483(1),rs378971(1),rs2844803(1),rs3132681(1),rs1362104(1),rs2516708(1),rs2428507(1),rs2428506(1),rs2844766(1),rs2516696(1),rs2844762(1),rs1264550(1),rs1264524(1…	MICB
6	rs17598658	26175866	5.96e-21	rs13191296(1),rs35436081(1),rs68006638(1),rs34493019(1),rs4236040(1),rs4712969(1),rs6902211(1),rs1892250(1),rs1892251(1),rs6456701(1),rs1954598(1),rs6910549(1),rs1892253(1),rs13213957(1),rs13200921(1),rs9467600(1),rs9467603(1),rs9467606(1),rs9467607(1),rs9467609(1),rs9467613(1),rs6939997(1),rs6940698(1),rs13201341(1),rs34351439(1),rs6913795(1),rs9467621(1),rs1177441(1),rs1165168(1),rs9467623(1),r…	MICB
6	rs7749924	30797991	1.25e-20	rs41288535(1),rs41315800(1),rs28780110(1),rs13208886(1),rs9357102(1),rs7756521(1),rs9501032(1),rs9468842(1),rs6901464(1),rs4618569(1),rs6924600(1),rs6457282(1),rs7743661(1),rs1049622(1),rs2239517(1),rs1049628(1),rs8408(1),rs2894055(1),rs4713400(1),rs9468845(1),rs9295931(1),rs3869085(1),rs3869086(1),rs9295932(1),rs9468846(1),rs12206075(1),rs10947111(1),rs13215246(1),rs13215409(1),rs9380201(1),rs93…	MICB
6	rs4713409	30981199	2.27e-20	rs886403(1),rs1634718(1),rs3869094(1),rs4713408(1),rs7755802(1),rs3871465(1),rs7776233(1),rs9262474(1),rs9262477(1),rs9262478(1),rs6905206(1),rs6933042(1),rs6910700(1),rs9262492(1),rs4585609(1),rs9262497(1),rs9262498(1),rs9262499(1),rs4713411(1),rs4713412(1),rs7759232(1),rs7758976(1),rs2894049(1),rs9262501(1),rs9262503(1),rs9262507(1),rs9262508(1),rs9262514(1)	MICB
6	rs2157333	32392591	2.37e-20	rs732162(1),rs9269017(1)	MICB
6	rs28383314	32587213	4.24e-20	rs9267953(1),rs9267955(1),rs9267992(1),rs9268104(1),rs9268118(1),rs9268138(1),rs7451330(1),rs3117117(1),rs3117115(1),rs9268321(1),rs2281276(1),rs3117100(1),rs3117139(1),rs3763317(1),rs968155(1),rs3129895(1),rs3129898(1),rs34791134(1),rs28366343(1),rs28366344(1),rs28366351(1),rs28366352(1),rs28366353(1),rs28366354(1),rs28366355(1),rs28366356(1),rs28366358(1),rs28366359(1),rs28366361(1),rs28366362(…	MICB
6	rs9468975	31320467	1.35e-19	rs9468932(1),rs28752785(1),rs28752786(1),rs28752861(1),rs28752862(1),rs17199146(1),rs28752876(1),rs28367782(1),rs1634734(1),rs28380864(1),rs4530905(1),rs4409218(1),rs4540292(1),rs9266022(1),rs9266030(1),rs4394274(1),rs9266047(1),rs9266075(1),rs58264607(1),rs9266082(1),rs34105339(1),rs28380938(1),rs28366070(1),rs28366071(1),rs6929927(1)	MICB
6	rs2023472	30075864	1.62e-19	rs28400887(1),rs2022065(1)	MICB
6	rs28780100	30373885	3.02e-19	rs28780083(1),rs9261408(1),rs9261418(1),rs28780084(1),rs28780085(1),rs28780087(1),rs28780088(1),rs28780089(1),rs6905949(1),rs28780090(1),rs7758503(1),rs878898(1),rs28780096(1),rs17188484(1),rs12663184(1),rs28780098(1),rs6931763(1),rs28780099(1),rs17475879(1),rs28780101(1),rs28780102(1),rs17195054(1),rs28780106(1),rs3734843(1),rs28780107(1)	MICB
6	rs2524222	30511170	3.11e-19	rs2429657(1),rs4711222(1),rs9262162(1),rs8512(1)	MICB
6	rs28732087	31012550	8.44e-19	rs28894977(1),rs28732082(1),rs28732083(1),rs28732084(1),rs28732089(1),rs12214039(1),rs12197796(1),rs3734852(1),rs13201757(1),rs6909321(1),rs3778639(1),rs12199460(1),rs17196961(1),rs6932086(1)	MICB
6	rs5021453	32708124	9.35e-19	rs9275698(1),rs2858883(1),rs2859088(1),rs4394270(1),rs4496840(1),rs4403295(1)	MICB
6	rs7763502	30717637	1.38e-18	NONE	MICB
6	rs6920323	31352060	1.44e-18	NONE	MICB
6	rs3131115	30468791	4.44e-18	rs3131113(1)	MICB
6	rs4248154	31002616	5.13e-18	rs12179536(1),rs115892464(1)	MICB
6	rs3094600	31347144	5.55e-18	NONE	MICB
6	rs760293	31611777	1.09e-17	rs3128985(1),rs3132453(1),rs750332(1),rs2395047(1),rs2844464(1),rs2242656(1),rs3131382(1),rs9267573(1)	MICB
6	rs6922431	31465030	3.66e-17	rs9262653(1),rs9262655(1),rs115280774(1),rs9263669(1),rs9263697(1),rs9263702(1),rs9263707(1)	MICB
6	rs9274649	32636217	6.96e-17	rs28746835(1),rs3830060(1),rs3830059(1),rs28746838(1),rs28746839(1),rs28746841(1),rs28746844(1),rs28746845(1),rs28746846(1),rs28746847(1),rs1049070(1),rs28746851(1),rs11568831(1),rs28746861(1),rs28746863(1),rs28746864(1),rs3828796(1),rs3828800(1),rs3828801(1),rs3828809(1),rs9274654(1),rs9274655(1),rs9274656(1),rs9274661(1)	MICB
6	rs241429	32803840	1.72e-16	rs2071473(1),rs1894407(1),rs2621323(1),rs2621321(1),rs2857103(1),rs13501(1),rs2857101(1),rs241456(1),rs241455(1),rs2071545(1),rs241454(1),rs241453(1),rs241452(1),rs241451(1),rs17034(1),rs241449(1),rs241448(1),rs241447(1),rs241446(1),rs241445(1),rs241444(1),rs241443(1),rs241442(1),rs241441(1),rs241440(1)	MICB
6	rs9264069	31199981	2.78e-16	rs9263733(1),rs9263832(1),rs9263843(1),rs9263855(1),rs28742577(1),rs9263903(1),rs9263981(1),rs9263989(1),rs9263990(1),rs9263994(1),rs9264039(1),rs9264041(1),rs7739334(1),rs4084090(1),rs4416711(1),rs9266093(1),rs9266340(1),rs9266417(1),rs9266515(1),rs9266720(1),rs9266728(1),rs6903496(1),rs11752262(1),rs17206904(1),rs11757571(1),rs11757602(1),rs11759988(1),rs11757667(1),rs74290508(1),rs112723370(1)…	MICB
6	rs77424484	31432587	3.08e-16	NONE	MICB
6	rs715299	32189841	3.47e-16	rs443198(1)	MICB
6	rs9261425	30081108	4.85e-16	rs2517910(1),rs2734976(1),rs2251892(1),rs414215(1),rs2524037(1),rs2248162(1),rs2517716(1),rs9260414(1),rs7747114(1),rs2975042(1),rs2916809(1),rs10947053(1),rs4959041(1),rs2284163(1),rs9261438(1),rs9261439(1)	MICB
6	rs9264796	31270311	1.01e-15	rs9262582(1),rs9262614(1),rs9263451(1),rs9263455(1),rs9263459(1),rs9263476(1),rs9263492(1),rs9263507(1),rs9263513(1),rs9263545(1),rs9263561(1),rs9263580(1),rs9263582(1),rs9263600(1),rs9263607(1),rs9263623(1),rs9263624(1),rs41315387(1),rs79039597(1),rs79797985(1),rs2233981(1),rs2270190(1),rs17190526(1),rs9501053(1),rs79813650(1),rs885702(1),rs6934570(1),rs28744242(1),rs28744275(1),rs28744276(1),rs…	MICB
6	rs6916921	31520426	2.17e-15	rs116749187(1),rs1799724(1),rs986475(1),rs115978492(1)	MICB
6	rs2857212	32740411	4.06e-15	rs2857209(1),rs28724891(1),rs2621412(1),rs2263320(1),rs2621410(1),rs2621373(1),rs2621372(1),rs2857149(1),rs2857148(1),rs2621368(1),rs9501663(1),rs9501664(1),rs2621367(1),rs2621366(1),rs2621365(1),rs2621364(1),rs2621362(1),rs2621360(1),rs2219893(1),rs17213609(1),rs2199874(1),rs2199873(1),rs2857147(1),rs2621358(1),rs2621357(1),rs2857146(1),rs2621356(1),rs2857145(1),rs9501215(1),rs2621347(1),rs21998…	MICB
6	rs1265109	31119589	7.77e-15	NONE	MICB
6	rs34277309	31329245	8.89e-15	NONE	MICB
6	rs3129907	32323745	9.63e-15	rs3134603(1),rs3130346(1),rs6913182(1),rs9268103(1),rs9268148(1),rs9268149(1),rs9268155(1),rs9268205(1),rs6920338(1),rs9268234(1),rs7451361(1),rs3132958(1),rs3129947(1),rs3132959(1),rs3129960(1),rs3129900(1),rs3117138(1),rs3132944(1),rs3132943(1),rs2022531(1),rs3129903(1),rs3129904(1),rs7383144(1),rs9268268(1),rs3117132(1),rs3132964(1),rs3117129(1),rs3117128(1),rs3117127(1),rs910049(1),rs3117126(…	MICB
6	rs9263869	31170014	1.55e-14	rs7764668(1),rs28362342(1),rs28362345(1),rs9263871(1),rs6930065(1)	MICB
6	rs1264544	30382168	1.6e-14	rs1012411(1),rs1118204(1),rs1264565(1),rs2187977(1),rs1264563(1),rs1419690(1),rs2021369(1),rs1419689(1),rs7741364(1),rs9261763(1),rs2021076(1),rs9261789(1),rs9261793(1),rs4713320(1),rs9261818(1),rs9261822(1),rs4713324(1),rs9261831(1),rs9261832(1),rs4713327(1),rs2524186(1),rs2516677(1),rs2187974(1)	MICB
6	rs2517717	29917168	1.65e-14	rs2076179(1),rs2523405(1),rs2523404(1),rs2735059(1),rs2735055(1),rs2523400(1),rs2523399(1),rs2523398(1),rs2735054(1),rs2735053(1),rs2248927(1),rs2517942(1),rs2523392(1),rs2844847(1),rs1611282(1),rs1611284(1),rs2844841(1),rs2743945(1),rs2517930(1),rs2517929(1),rs2517928(1),rs2735038(1),rs2743940(1),rs2844835(1),rs2735035(1),rs2394173(1),rs6457057(1),rs6457058(1),rs7776026(1),rs6911139(1),rs6934957…	MICB
6	rs443863	32201591	2.62e-14	rs4151659(1),rs9267786(1),rs41267118(1),rs6905149(1),rs28441225(1),rs140776878(1),rs187570181(1),rs9267835(1),rs391755(1),rs397081(1),rs438800(1),rs9267877(1),rs9267879(1),rs9267881(1),rs9267883(1),rs9267884(1),rs9267885(1),rs508445(1),rs9267901(1),rs549182(1),rs114014905(1),rs115518187(1),rs150651425(1)	MICB
6	rs2252937	31461613	3.68e-14	rs2524277(1),rs2255223(1),rs72841242(1),rs113682610(1),rs113381230(1),rs75918044(1),rs72847211(1),rs72847218(1),rs72847222(1),rs113695302(1),rs74367810(1),rs115225594(1),rs111874448(1),rs2857603(1),rs139139829(1)	MICB
6	rs72844760	31463371	4.37e-14	rs114419903(1),rs7741521(1),rs12660700(1),rs7744016(1),rs75565243(1),rs72844762(1),rs6915833(1),rs3828919(1),rs12661658(1),rs78724514(1),rs45627734(1)	MICB
6	rs3131059	30763004	4.97e-14	rs3131063(1)	MICB
6	rs2263299	30934733	5.38e-14	rs2263301(1),rs139477060(1)	MICB
6	rs13215804	28415572	1.04e-13	rs7772827(1),rs11752919(1),rs66542396(1),rs6917130(1),rs916403(1),rs2531803(1),rs13190937(1),rs2531804(1),rs2531805(1),rs1361387(1),rs13207208(1),rs6939966(1),rs6903535(1),rs2859368(1),rs2213806(1)	MICB
6	rs1419636	29355702	1.35e-13	rs1362063(1)	MICB
6	rs205002	32113312	1.48e-13	NONE	MICB
6	rs12526413	32212611	2.3e-13	rs116275603(1),rs61745355(1),rs9378202(1),rs9391858(1),rs3763313(1),rs17208902(1),rs9469108(1),rs28732208(1),rs6923872(1),rs28895026(1),rs13218331(1),rs3177928(1),rs28732216(1),rs28895027(1),rs28895028(1),rs12525707(1),rs12529078(1),rs13194556(1),rs12529093(1),rs13209234(1),rs28895029(1),rs13209045(1),rs13209059(1),rs28895030(1),rs28895031(1),rs28895048(1),rs28895049(1),rs28895062(1),rs28895068(1…	MICB
6	rs204999	32109979	2.36e-13	NONE	MICB
6	rs16869834	32179709	2.64e-13	NONE	MICB
6	rs4959116	32831661	4.68e-13	rs9357155(1),rs2071543(1),rs2284190(1),rs2071536(1),rs6903433(1),rs2857219(1)	MICB
6	rs2844795	30073847	6.26e-13	rs29232(1),rs2074473(1),rs2097772(1)	MICB
6	rs1846190	32583813	8.37e-13	rs17191234(1),rs28366339(1),rs28366340(1),rs1391373(1)	MICB
6	rs1264344	30800577	1.23e-12	rs1264345(1),rs1264343(1),rs2535338(1)	MICB
6	rs3819721	32804798	1.56e-12	NONE	MICB
6	rs17190769	31127037	2.36e-12	rs115600475(1),rs130075(1),rs114475062(1),rs1131114(1)	MICB
6	rs9469573	33686685	3.3e-12	rs114176380(1),rs116540075(1),rs77322067(1),rs6931761(1),rs58695034(1),rs6914945(1),rs34252064(1),rs78847102(1),rs77932159(1),rs77638070(1),rs76112893(1),rs115572255(1),rs76916885(1),rs7746977(1),rs6926599(1),rs6930960(1),rs7767294(1),rs7767496(1),rs744688(1),rs744686(1),rs7748471(1),rs7748483(1),rs73418515(1)	MICB
6	rs9268628	32405865	4.98e-12	rs111664049(1),rs41270488(1),rs9268847(1)	MICB
6	rs3130955	31054511	8.94e-12	NONE	MICB
6	rs79501286	31442912	9.54e-12	rs9267111(1),rs3128982(1),rs3099837(1),rs3099836(1),rs3130902(1),rs2523676(1),rs17200593(1),rs17206973(1),rs75303729(1),rs112417354(1),rs113551020(1)	MICB
6	rs2517473	31077239	1.29e-11	NONE	MICB
6	rs9266808	31378279	2.23e-11	rs9266801(1),rs9266807(1),rs1051785(1),rs1063632(1),rs9266816(1),rs9266832(1),rs9266841(1),rs6909760(1),rs6932191(1),rs73402222(1),rs72847397(1),rs68104617(1),rs72847400(1),rs17200365(1),rs17200372(1),rs17206736(1),rs17206757(1),rs55945137(1),rs58138383(1),rs72848706(1),rs116639222(1),rs114635873(1),rs115430267(1),rs72848724(1),rs76488984(1),rs58346441(1),rs7742564(1),rs6938467(1),rs6938674(1),rs…	MICB
6	rs9266638	31347057	2.45e-11	rs2853985(1),rs2853983(1),rs2844562(1),rs2263322(1),rs2395477(1),rs2523641(1),rs2844549(1),rs2844546(1),rs2844545(1),rs2442744(1),rs2507984(1),rs9266636(1)	MICB
6	rs1015166	32798731	2.5e-11	NONE	MICB
6	rs2596464	31412961	2.91e-11	NONE	MICB
6	rs9262585	31016795	4.6e-11	rs9262551(1),rs9262555(1),rs9262563(1),rs559804063(1),rs9262643(1),rs9262652(1),rs115138709(1),rs77803816(1),rs11557308(1),rs150934595(1)	MICB
6	rs1632865	30992724	5.05e-11	NONE	MICB
6	rs28986308	29568068	5.87e-11	rs12528017(1),rs3025649(1),rs28986296(1),rs28986297(1),rs28986298(1),rs28986299(1),rs12530421(1),rs28986301(1),rs12524535(1),rs362521(1),rs28986303(1),rs28893514(1),rs28893515(1),rs28893516(1),rs28893517(1),rs3025646(1),rs28986305(1),rs28986306(1),rs28986307(1),rs12525400(1),rs41286283(1),rs29255(1),rs41291758(1),rs41291766(1),rs3828923(1),rs2267635(1),rs715044(1),rs29242(1),rs41291774(1),rs76573…	MICB
6	rs35789010	25514179	5.88e-11	rs4712936(1),rs7752195(1),rs4632883(1),rs2039069(1),rs7774567(1),rs9295661(1),rs301400(1),rs34991172(1)	MICB
6	rs9263868	31168397	6.48e-11	NONE	MICB
6	rs71563353	31562924	1.2e-10	NONE	MICB
6	rs28405701	31452090	1.44e-10	rs2523708(1),rs2523707(1),rs2523706(1),rs3016009(1)	MICB
6	rs2517515	31029258	2.63e-10	rs9262631(1),rs2523851(1),rs2523850(1),rs9262632(1),rs2523849(1),rs2523848(1),rs2523847(1),rs2523845(1),rs2428515(1),rs2517519(1),rs2517518(1),rs2517517(1),rs2523841(1),rs2523840(1),rs2517506(1),rs148418023(1),rs75755128(1),rs9262694(1),rs9501064(1)	MICB
6	rs1281931	32587966	2.93e-10	rs1281935(1)	MICB
6	rs3869098	31002452	3.26e-10	NONE	MICB
6	rs2745400	29488249	4.51e-10	rs2523430(1),rs2523429(1),rs2523427(1),rs1073339(1),rs969931(1),rs2745406(1),rs909967(1),rs362544(1),rs2745411(1),rs362536(1)	MICB
6	rs2736186	31572333	5.08e-10	rs9469021(1)	MICB
6	rs35546426	32925590	1.01e-09	NONE	MICB
6	rs3892710	32682862	1.12e-09	NONE	MICB
6	rs28366157	31672242	1.36e-09	rs28366152(1),rs17207524(1),rs28589703(1),rs444921(1),rs406936(1),rs454212(1),rs453821(1),rs449643(1),rs387608(1)	MICB
6	rs9276757	32772856	1.38e-09	NONE	MICB
6	rs2237235	26391395	1.6e-09	NONE	MICB
6	rs3095150	30932532	1.97e-09	NONE	MICB
6	rs3129987	30766204	2.28e-09	rs3094111(1)	MICB
6	rs241438	32797620	2.38e-09	NONE	MICB
6	rs17191153	31170947	2.57e-09	rs73728280(1)	MICB
6	rs10947072	30372278	2.73e-09	rs12203825(1),rs1362116(1),rs13213174(1),rs2023458(1),rs4713318(1),rs34874107(1),rs33914883(1),rs2016216(1),rs4713322(1),rs764554(1),rs1079992(1),rs6924909(1),rs35401729(1),rs4713328(1),rs2074502(1),rs17188729(1),rs17195089(1),rs17188743(1)	MICB
6	rs7764239	30900919	2.73e-09	rs11753743(1),rs11752162(1),rs11759918(1),rs114944652(1),rs7772269(1),rs7761138(1),rs116045725(1),rs73727107(1),rs2894054(1),rs11754854(1),rs11752117(1),rs11756736(1),rs114966475(1)	MICB
6	rs9461407	27745738	3.94e-09	NONE	MICB
6	rs17576984	32212985	4.08e-09	NONE	MICB
6	rs2621322	32788712	4.25e-09	rs2857106(1)	MICB
6	rs2074469	29407970	4.29e-09	NONE	MICB
6	rs79118723	31446920	4.31e-09	rs3749946(1)	MICB
6	rs2393593	26285683	5.28e-09	rs9393692(1),rs3999544(1),rs6456711(1),rs6456712(1)	MICB
6	rs210152	33515520	5.53e-09	NONE	MICB
6	rs7748643	28659407	5.64e-09	NONE	MICB
6	rs28366331	32561880	6.89e-09	rs28366332(1),rs1065043(1),rs9273057(1),rs9273059(1),rs9273062(1),rs9273063(1),rs9273071(1),rs9273073(1),rs9273149(1),rs34276369(1),rs9348889(1)	MICB
6	rs9261388	30061500	9.1e-09	NONE	MICB
6	rs9272992	32611444	1.12e-08	rs9272298(1),rs1064994(1),rs9273047(1),rs9273054(1),rs9273055(1),rs9273072(1),rs9273077(1),rs9273080(1),rs9273150(1),rs9273151(1),rs9273152(1)	MICB
6	rs916571	30201955	1.13e-08	rs757257(1),rs7764012(1),rs3132671(1),rs3094615(1),rs3094614(1),rs3130387(1),rs3130388(1),rs3130389(1),rs3130391(1),rs3129689(1),rs3132666(1),rs916568(1),rs3132674(1),rs3132673(1)	MICB
6	rs3869097	30984470	1.26e-08	NONE	MICB
6	rs9461731	31882421	1.28e-08	rs9469072(1),rs71563389(1)	MICB
6	rs12663650	27366821	1.39e-08	rs2205829(1)	MICB
6	rs9264542	31234662	2.69e-08	rs9264543(1),rs9264544(1),rs9264545(1)	MICB
6	rs3130182	33023579	2.7e-08	NONE	MICB
6	rs58063871	33040478	4.29e-08	NONE	MICB
6	rs3130922	31461089	4.82e-08	NONE	MICB
3	rs9290311	100843147	2.02e-21	rs35902618(1),rs6441575(1),rs1507437(1),rs55723728(1),rs9790216(1),rs12637418(1),rs2036650(1),rs1911575(1),rs1905560(1),rs1351834(1),rs1354867(1),rs348886(1)	SET
3	rs59476872	100743265	3.12e-09	rs73143038(1),rs73143044(1),rs7637274(1),rs55936420(1),rs57194842(1),rs148730159(1),rs73143062(1),rs73143064(1),rs73143072(1),rs7625454(1),rs7641631(1),rs73144908(1),rs73144910(1),rs73144915(1),rs6787878(1),rs17339226(1),rs2713749(1),rs1530731(1),rs2713758(1),rs2713798(1),rs2595908(1),rs2713799(1),rs2595907(1),rs2713800(1),rs6769529(1),rs13097148(1),rs13059921(1),rs13061221(1),rs61637273(1),rs676…	SET
3	rs9869642	100844145	1.54e-08	NONE	SET
3	rs73157360	101335580	1.8e-08	rs3792412(1),rs73157306(1),rs16844076(1),rs55974517(1),rs7640856(1),rs59233351(1),rs56124832(1),rs7618783(1),rs60123271(1),rs73157368(1),rs4683937(1),rs12494191(1),rs12488197(1),rs55759980(1),rs73157378(1)	SET
12	rs112549606	1018992	3.97e-08	NONE	SET
11	rs34534366	49236926	2.18e-133	rs79583901(1),rs188079674(1),rs577784323(1),rs560646073(1),rs61933000(1),rs137890517(1),rs145034126(1),rs113730920(1),rs11039977(1),rs143476477(1),rs118109561(1),rs74789931(1),rs188284330(1),rs61930780(1),rs11500627(1),rs61930781(1),rs11530299(1),rs144974052(1),rs61930783(1),rs547956377(1),rs61930785(1),rs61930786(1),rs61930787(1),rs138628568(1),rs61930816(1),rs60764175(1),rs546638879(1),rs108390…	FOLH1
11	rs10501323	48504596	1.24e-102	rs140887405(1),rs10838794(1),rs61914720(1),rs61914721(1),rs12289488(1),rs12289583(1),rs61914722(1),rs61914723(1),rs57066976(1),rs56817081(1),rs10838796(1),rs61914726(1),rs61914727(1),rs144686080(1),rs61914729(1),rs61914730(1),rs61914731(1),rs61914732(1),rs7111553(1),rs61914733(1),rs55670897(1),rs61914736(1),rs117299467(1),rs11819788(1),rs61914738(1),rs61914739(1),rs61914740(1),rs61915869(1),rs619…	FOLH1
11	rs61898064	54832326	2.41e-90	rs61898059(1),rs377648831(1),rs193139658(1),rs192013476(1),rs377722342(1),rs183961613(1),rs572405129(1),rs112603228(1),rs537145715(1),rs554137066(1),rs535746476(1),rs61895778(1),rs377753073(1),rs371555613(1),rs373352827(1),rs572918330(1),rs61895779(1),rs61895780(1),rs61919765(1),rs61895783(1),rs7294131(1),rs11828293(1),rs535722845(1),rs61895786(1),rs146766804(1),rs61895787(1),rs182292747(1),rs148…	FOLH1
11	rs117219961	49853097	3.9e-79	rs12279947(1),rs61904220(1),rs75573795(1),rs61905576(1),rs61905577(1),rs61905578(1),rs61905579(1),rs61905580(1),rs61905581(1),rs61905582(1),rs61905583(1),rs7924777(1),rs7924988(1),rs7924899(1),rs7924900(1),rs7106286(1),rs7106742(1),rs61905588(1),rs61905589(1),rs61905595(1),rs61905596(1),rs114349973(1),rs61905598(1),rs61905600(1),rs61905602(1),rs148869387(1),rs138282538(1),rs61905605(1),rs61905620…	FOLH1
11	rs2068214	51378485	5.87e-78	rs61917569(1),rs61917570(1),rs55943923(1),rs114192657(1),rs61917575(1),rs61917580(1),rs61917581(1),rs61917583(1),rs61917584(1),rs61917585(1),rs8189074(1),rs8189155(1),rs8188976(1),rs8189144(1),rs117821479(1),rs118123669(1),rs61917587(1),rs140509189(1),rs61917602(1),rs61917603(1),rs61917604(1),rs61917605(1),rs61917607(1),rs61917608(1),rs117032593(1),rs79276975(1),rs61917609(1),rs149848728(1),rs144…	FOLH1
11	rs61894388	50539327	1.11e-76	rs61892000(1),rs3904265(1),rs61892001(1),rs4096596(1),rs74857884(1),rs78018564(1),rs77521240(1),rs75704775(1),rs7120532(1),rs7124076(1),rs61892003(1),rs61892005(1),rs7110882(1),rs117171454(1),rs61892006(1),rs61892009(1),rs115082535(1),rs80275757(1),rs61892025(1),rs514030(1),rs61892033(1),rs79561405(1),rs61892034(1),rs497028(1),rs61892037(1),rs61892039(1),rs61892040(1),rs61892044(1),rs7293947(1),r…	FOLH1
11	rs61919625	55334896	5.52e-72	rs114533077(1),rs61897490(1),rs116939271(1),rs61917389(1),rs61919618(1),rs61919619(1),rs61919620(1),rs61919621(1),rs61919622(1),rs61919623(1),rs61919624(1),rs181787993(1),rs61916560(1),rs61916561(1),rs61916563(1),rs56127747(1),rs61916564(1),rs17582140(1),rs80123215(1),rs78612916(1),rs75881957(1),rs61916568(1),rs56111016(1),rs56352135(1),rs55647117(1),rs55708507(1),rs56118676(1),rs7112787(1),rs117…	FOLH1
11	rs79624764	55872363	1.43e-48	rs7101616(1),rs7396357(1),rs11227116(1),rs2512727(1),rs61891208(1),rs61891209(1),rs61891210(1),rs61891211(1),rs61891212(1),rs61891213(1),rs61891214(1),rs74577642(1),rs76568580(1),rs17601473(1),rs61891215(1),rs61891216(1),rs17529401(1),rs61732559(1),rs17529415(1),rs61889271(1),rs17529512(1),rs17529574(1),rs10501347(1),rs61889272(1),rs17601787(1),rs117234829(1),rs17601815(1),rs61889274(1),rs1760186…	FOLH1
11	rs118176061	54830428	8.01e-45	NONE	FOLH1
11	rs61903267	56376339	1.72e-40	rs675120(1),rs621957(1),rs611534(1),rs683539(1),rs61903265(1),rs151301846(1),rs61903268(1),rs61903269(1),rs61903270(1),rs118100251(1),rs61903271(1),rs61903272(1),rs61903273(1),rs74544800(1),rs6591380(1),rs148886785(1),rs17630698(1),rs7129571(1),rs61742266(1),rs17548582(1),rs61903304(1),rs61903306(1),rs17548700(1),rs55755145(1),rs17548791(1),rs17631006(1),rs7939231(1),rs61903309(1),rs61903310(1),r…	FOLH1
11	rs10902051	50751498	1.76e-37	rs4881690(1),rs3750371(1),rs10901908(1),rs11245625(1),rs4242813(1),rs4881686(1),rs4881685(1),rs2890925(1),rs4543984(1),rs4881678(1),rs4881629(1),rs11494364(1),rs10901914(1),rs10901915(1),rs10794228(1),rs4247480(1),rs4881675(1),rs4881674(1),rs1928729(1),rs11245639(1),rs10901922(1),rs10751619(1),rs10794229(1),rs3850449(1),rs2988428(1),rs12362652(1),rs4881711(1),rs3904260(1),rs3904261(1),rs11523530(…	FOLH1
11	rs7102374	49261795	3.26e-35	rs11040259(1),rs1964916(1),rs12364293(1),rs6485965(1),rs3872563(1),rs10742932(1),rs2299650(1),rs11600305(1),rs10769564(1),rs10839233(1),rs10839234(1),rs2299647(1),rs2299645(1),rs9651571(1),rs169366(1),rs10839236(1),rs34647977(1),rs4929893(1),rs202716(1),rs3974729(1),rs202710(1),rs596712(1),rs3974730(1),rs429352(1),rs4929895(1),rs202693(1),rs202691(1),rs3872578(1),rs588458(1),rs4315497(1),rs202700…	FOLH1
11	rs12794900	49876651	3.08e-32	rs10769613(1),rs10839358(1),rs7481230(1),rs10742951(1),rs7483456(1),rs7482446(1),rs7481669(1),rs4881644(1),rs10839364(1),rs4881645(1),rs10219226(1),rs28569134(1),rs4881623(1),rs10769616(1),rs10769617(1),rs4881647(1),rs4881648(1),rs12287397(1),rs10769618(1),rs11040546(1),rs4084376(1),rs1404159(1),rs10839383(1),rs11040553(1),rs7924593(1),rs10839387(1),rs7396522(1),rs10839395(1),rs4576806(1),rs79261…	FOLH1
11	rs10902321	51310778	5.51e-31	rs4506632(1),rs8186214(1),rs4553353(1),rs7294240(1),rs12274709(1),rs7294222(1),rs8189163(1),rs7294255(1),rs4362131(1),rs8189043(1),rs4643063(1),rs8189146(1),rs59582553(1),rs11534676(1),rs11246470(1),rs76392625(1),rs11827319(1),rs8189387(1),rs8188856(1),rs10902312(1),rs11246474(1),rs1939272(1),rs1960687(1),rs1939270(1),rs1603751(1),rs60088563(1),rs11518991(1),rs11246491(1),rs2864955(1),rs1603754(1…	FOLH1
11	rs77668124	47968458	6.77e-31	rs55708971(1)	FOLH1
6	rs584032	126165003	8.04e-30	rs622936(1),rs639268(1),rs640248(1),rs654213(1),rs604198(1),rs490361(1),rs9375414(1),rs34725880(1),rs9321057(1),rs647940(1),rs575811(1),rs674859(1),rs614031(1),rs6922416(1),rs631990(1),rs2475851(1),rs6569439(1),rs2326242(1),rs1544293(1),rs6569440(1),rs6920965(1),rs2065168(1),rs6569441(1),rs2326240(1),rs2146369(1),rs1322757(1),rs6941158(1),rs4897160(1),rs10782230(1),rs6932705(1),rs6911452(1),rs940…	FOLH1
11	rs1581461	54841540	5.45e-27	rs374953513(1),rs373004570(1),rs12808410(1),rs67338065(1),rs36043590(1),rs74740748(1),rs76940940(1),rs28806851(1),rs1589680(1),rs1589681(1),rs1589682(1),rs1589679(1),rs1608411(1),rs1608413(1),rs2335129(1),rs28863014(1),rs28873372(1),rs1851627(1),rs1851628(1),rs28859956(1),rs2335125(1),rs28796627(1),rs28804080(1),rs28818261(1),rs28816729(1),rs28881932(1),rs28889945(1),rs1114968(1),rs28876410(1),rs…	FOLH1
11	rs4128152	54707017	1.38e-25	NONE	FOLH1
11	rs10742834	48169717	1.54e-19	rs1503188(1),rs4752893(1),rs10838805(1),rs11039515(1),rs4752807(1),rs1875696(1),rs4752808(1),rs2279823(1),rs905477(1),rs905475(1),rs10769317(1),rs10734564(1),rs11606259(1),rs1503171(1),rs10742836(1),rs4597030(1),rs924715(1),rs1039481(1),rs2270990(1),rs10838811(1),rs10838812(1),rs10838813(1),rs10838814(1)	FOLH1
11	rs145890850	47968118	1.82e-19	rs11039359(1),rs79680178(1)	FOLH1
11	rs10896570	56879839	2.15e-15	rs10792065(1),rs11228830(1),rs10896552(1),rs11228855(1),rs10896561(1),rs10896563(1),rs11228867(1),rs12365853(1),rs10896565(1),rs10792074(1),rs10896566(1),rs11228881(1),rs78320836(1),rs11228887(1),rs12363783(1),rs12362769(1),rs12295383(1),rs11228892(1),rs11228893(1),rs10896567(1),rs10896568(1),rs74374586(1),rs727575(1),rs11228907(1),rs79423755(1),rs10160364(1),rs11228914(1),rs79664499(1),rs1169655…	FOLH1
11	rs4463839	50738763	5.56e-13	rs7396913(1),rs11561084(1),rs11245865(1)	FOLH1
11	rs192215277	46967081	1.22e-12	NONE	FOLH1
11	rs7932441	48966394	4.49e-12	rs7481769(1),rs10838982(1),rs11039893(1),rs4882026(1),rs11039919(1),rs8186270(1),rs11493656(1),rs8186428(1),rs66468703(1),rs4882036(1),rs8189189(1),rs10454484(1),rs190024145(1),rs79799520(1),rs2865673(1),rs11493285(1),rs11040047(1),rs4882229(1),rs11040084(1),rs11518116(1),rs1473579(1),rs4929903(1),rs3960882(1),rs7114329(1),rs2865641(1),rs10839201(1),rs11040200(1),rs12791074(1),rs4929884(1),rs2851…	FOLH1
11	rs4939007	55637533	5.3e-12	NONE	FOLH1
11	rs7105732	56151158	5.22e-11	rs6591257(1)	FOLH1
11	rs10751617	50241455	2.83e-10	NONE	FOLH1
11	rs295597	55470003	5.67e-10	rs510095(1),rs492143(1),rs550746(1),rs565859(1),rs504661(1),rs578067(1),rs2926309(1),rs11230156(1),rs12270824(1),rs608964(1),rs551665(1),rs532278(1),rs628478(1),rs499446(1),rs629948(1),rs517627(1)	FOLH1
6	rs28558746	126177977	7.42e-10	rs56324506(1),rs17780583(1),rs1322754(1),rs72969749(1),rs1923686(1),rs72969750(1),rs17708107(1),rs72969753(1),rs72969754(1),rs72969759(1),rs72969762(1),rs72969765(1)	FOLH1
6	rs7739440	126216047	1.21e-09	rs669664(1),rs682035(1),rs519921(1),rs657895(1),rs2456108(1),rs17053172(1),rs1570384(1),rs1570383(1),rs2295955(1),rs6920429(1),rs941986(1),rs3757213(1),rs11961163(1),rs11963811(1)	FOLH1
11	rs71488974	55339462	1.47e-09	rs10897182(1),rs2063276(1),rs4107305(1)	FOLH1
11	rs55957907	47397005	1.66e-09	NONE	FOLH1
11	rs192270467	48699627	3.1e-09	NONE	FOLH1
11	rs201510256	54792639	5.29e-09	NONE	FOLH1
11	rs78506520	47102183	9.8e-09	rs112192770(1)	FOLH1
11	rs6591328	56186822	1.58e-08	rs7120792(1),rs10896357(1)	FOLH1
11	rs631702	56507466	2.27e-08	rs593600(1),rs591378(1),rs555037(1),rs670796(1),rs477482(1),rs478409(1),rs510983(1),rs640464(1),rs596251(1),rs688825(1),rs518548(1),rs519513(1),rs545457(1),rs576562(1),rs613599(1)	FOLH1
6	rs72650633	441443	3.01e-08	NONE	FOLH1
11	rs55861089	1783757	3.41e-14	rs56048500(1),rs17834326(1),rs113741541(1),rs72850950(1),rs76569558(1),rs112379600(1),rs78735768(1),rs72850955(1),rs55797351(1),rs55877559(1),rs56363318(1),rs72850956(1),rs72850958(1),rs11555039(1),rs2230067(1),rs72850959(1),rs17571(1),rs72850961(1),rs72850962(1),rs144932926(1),rs72850963(1),rs72850966(1),rs56385468(1),rs79194907(1),rs56338432(1),rs72850969(1),rs72850971(1)	CTSD
8	rs12675289	25255017	5.61e-09	rs931875(1),rs12675625(1)	GNRH1
1	rs143824949	19816810	3.49e-08	NONE	GNRH1
7	rs35146811	99720994	0	rs10235630(1),rs2099446(1),rs2527881(1),rs2527927(1),rs2099445(1),rs2572011(1),rs2527918(1),rs2247762(1),rs2525549(1),rs2525550(1),rs2525558(1),rs2527896(1),rs2404975(1),rs1981549(1),rs2525535(1),rs2525536(1),rs2040787(1),rs2525539(1),rs2525540(1),rs2525543(1),rs2527888(1),rs2525546(1),rs2525553(1),rs2527884(1),rs2527882(1),rs2525554(1),rs2527923(1),rs2527917(1),rs1987580(1),rs10275052(1),rs47295…	PILRA
7	rs35305377	99938955	0	rs150175968(1),rs73161741(1),rs150916360(1),rs199986637(1),rs5015756(1),rs55773945(1),rs7806537(1),rs7808970(1),rs35061193(1)	PILRA
7	rs62482174	99833851	8.95e-165	rs73156689(1),rs1636977(1),rs62482169(1),rs62482172(1),rs62482173(1),rs6465770(1)	PILRA
7	rs71569528	99597523	1.31e-90	rs17342647(1)	PILRA
7	rs4729598	100221867	1.22e-88	rs12673102(1),rs10247962(1),rs4729596(1),rs7457868(1),rs4727457(1),rs4729600(1),rs3757859(1),rs221786(1),rs221789(1),rs221792(1),rs221793(1),rs221794(1),rs221797(1),rs221800(1),rs221803(1),rs221784(1),rs221783(1),rs221781(1),rs221779(1),rs221778(1),rs221774(1),rs2432929(1),rs12705082(1),rs534043(1),rs492430(1),rs506597(1),rs1734907(1),rs564449(1),rs221811(1),rs314294(1),rs314363(1),rs314370(1),rs…	PILRA
7	rs4729567	99637242	4.37e-78	rs10231649(1),rs6955111(1),rs34911116(1),rs118072804(1),rs34161112(1),rs35414630(1),rs12112428(1),rs12112642(1),rs2285886(1),rs12534494(1),rs12705069(1),rs6955348(1),rs1141057(1),rs4727445(1),rs4729568(1),rs60697181(1),rs111255152(1),rs4729571(1),rs7796006(1),rs74931323(1),rs55969052(1),rs72615158(1),rs11558475(1),rs11558476(1),rs4421299(1),rs12532238(1),rs7778571(1),rs4729573(1),rs6592(1),rs1155…	PILRA
7	rs146750051	99826793	6.99e-78	rs55634428(1),rs56252897(1),rs145715859(1),rs116842720(1)	PILRA
7	rs7792939	99207876	5.23e-76	rs2246709(1),rs12670850(1),rs2687100(1),rs4236544(1)	PILRA
7	rs55721535	100030348	2.99e-75	rs2525557(1),rs6960542(1),rs1859305(1),rs4729565(1),rs6972742(1),rs80331044(1),rs75012970(1),rs117616923(1),rs146577137(1),rs77515038(1),rs144027873(1),rs140986444(1),rs2272346(1),rs17447058(1),rs1130958(1),rs115964837(1),rs77603567(1),rs117088758(1),rs2307355(1),rs74406926(1),rs76157218(1),rs4319008(1),rs4134927(1),rs4134925(1),rs4134914(1),rs4134911(1),rs4134891(1),rs193110643(1),rs146579476(1)…	PILRA
7	rs6975660	99975266	1.96e-66	rs77686669(1),rs55839153(1),rs141376982(1),rs3991498(1),rs111312383(1),rs146873825(1),rs28401739(1),rs111689538(1),rs113387325(1),rs117787328(1),rs1059129(1),rs150919431(1),rs1063945(1),rs7786844(1),rs190448056(1),rs182703269(1),rs3873746(1),rs3991564(1),rs112345649(1),rs113261079(1),rs377671442(1),rs1636980(1),rs11761253(1),rs6979910(1),rs11771936(1),rs7799894(1),rs7799901(1),rs7341507(1),rs7679…	PILRA
7	rs35656988	99552805	4.64e-66	rs2404976(1)	PILRA
7	rs12113906	99868412	3.94e-65	rs10953293(1),rs10953294(1),rs62484977(1),rs6967487(1),rs62485013(1),rs4134898(1),rs142426754(1),rs12539985(1),rs192156380(1),rs62482175(1),rs137929882(1),rs138506889(1),rs145074037(1),rs141981996(1),rs62482196(1),rs62482199(1),rs28714213(1),rs2286265(1),rs4596570(1),rs3197597(1),rs62482222(1)	PILRA
7	rs2074567	99569225	9.07e-63	rs651430(1),rs800672(1),rs533486(1),rs2572023(1),rs2527899(1),rs2527897(1),rs2107351(1),rs2527895(1),rs2527894(1),rs2527893(1),rs1981548(1),rs2527892(1),rs2525534(1),rs2525537(1),rs2527891(1),rs2057766(1),rs2525541(1),rs2525542(1),rs2525547(1),rs2527886(1),rs77220350(1),rs6962405(1),rs2404977(1),rs2404978(1),rs2525555(1),rs2527910(1),rs4727442(1),rs2283017(1),rs12673005(1),rs4729560(1),rs12672695…	PILRA
7	rs6465748	98861307	6.94e-59	rs147140984(1)	PILRA
7	rs2734887	100199596	7.71e-58	NONE	PILRA
7	rs13236234	99963018	2.13e-54	rs73156680(1),rs73156683(1),rs34312198(1),rs13242458(1),rs41280968(1),rs12705074(1),rs17250196(1),rs117430166(1),rs13240468(1),rs36033613(1),rs13228694(1),rs34893607(1),rs13246354(1),rs5015755(1),rs3807475(1),rs4727455(1),rs34183059(1),rs13235951(1),rs35146386(1),rs11765024(1),rs11773620(1),rs11770880(1),rs59120146(1),rs11760595(1),rs11761260(1),rs12705079(1)	PILRA
7	rs314298	100371114	1.86e-45	rs13227444(1),rs6969697(1),rs6969584(1),rs62482239(1),rs73156234(1),rs6958696(1),rs10953299(1),rs11770534(1),rs11772667(1),rs4729601(1),rs2231172(1),rs6952341(1),rs4729602(1),rs149229367(1),rs62482249(1),rs11973874(1),rs62482250(1),rs62482251(1),rs11984421(1),rs62482252(1),rs4727459(1),rs11520986(1),rs12531792(1),rs11974395(1),rs2272572(1),rs62483567(1),rs11979818(1),rs62483569(1),rs11769012(1),r…	PILRA
7	rs62482223	100198878	1.78e-38	rs11970888(1),rs7812123(1),rs12532878(1),rs11764045(1),rs62482237(1),rs7786877(1),rs62482238(1),rs73407376(1),rs7457024(1),rs28584500(1),rs10953298(1),rs11770389(1),rs11767547(1),rs11983745(1),rs2075674(1),rs41303510(1),rs62482241(1),rs10953301(1),rs11772705(1),rs75572930(1),rs10247980(1),rs11771642(1),rs17880573(1)	PILRA
7	rs12155057	100241402	3.89e-38	rs117099626(1),rs80106374(1),rs117670367(1),rs117060239(1),rs146676151(1),rs138620343(1),rs150723390(1),rs139585865(1)	PILRA
7	rs74438787	99936027	7.88e-35	rs139355707(1),rs144945766(1),rs141769131(1),rs71555287(1),rs141969527(1),rs147589227(1),rs34516706(1)	PILRA
7	rs117643919	100273555	1.75e-34	rs78324479(1),rs117756744(1),rs113804968(1),rs111987009(1),rs113602958(1)	PILRA
7	rs144517527	99890146	2.6e-34	rs4134892(1),rs141862851(1),rs138791019(1)	PILRA
7	rs12705100	100541287	2.47e-32	rs13245086(1),rs4729624(1),rs7797690(1),rs10267628(1),rs6465777(1),rs4338018(1),rs4584083(1),rs6971653(1),rs34906289(1),rs4729625(1),rs7787619(1),rs10953309(1),rs6980219(1),rs73163727(1),rs34859157(1),rs4582488(1),rs62483689(1),rs10085857(1),rs10085863(1)	PILRA
7	rs7794532	100446235	8.33e-31	rs314328(1),rs7384255(1),rs6955197(1),rs12535629(1),rs2720393(1),rs7782299(1),rs7784933(1),rs2075756(1),rs7800241(1),rs12538287(1),rs7789085(1),rs7794216(1),rs2720392(1),rs13241786(1),rs3808355(1),rs3808356(1),rs10953305(1),rs3847063(1),rs56134000(1),rs3847067(1),rs34005963(1),rs28852509(1),rs13240020(1),rs13225631(1),rs7803865(1),rs4729620(1),rs9718841(1),rs12705097(1),rs2405975(1),rs2405973(1),…	PILRA
7	rs117232798	100050243	1.52e-30	rs111415109(1),rs62482245(1),rs146477489(1)	PILRA
7	rs78690606	100090269	5.89e-30	rs188618431(1),rs186621637(1)	PILRA
7	rs2553022	100401862	4.61e-28	rs2553023(1),rs2553021(1),rs2553020(1),rs2250818(1),rs2247447(1),rs2247445(1),rs2571607(1),rs2571608(1),rs2571609(1)	PILRA
7	rs1962152	100119424	1.36e-26	rs66791449(1),rs111637442(1),rs140263945(1),rs66465239(1),rs73154890(1),rs112500096(1),rs113520769(1),rs7793561(1),rs66639430(1),rs17855473(1),rs11760828(1),rs60247889(1),rs76022902(1),rs75277881(1)	PILRA
7	rs6944766	99580371	6.09e-24	rs35987562(1),rs580123(1),rs516481(1),rs35649099(1),rs35405904(1),rs66629054(1),rs7798789(1),rs11979058(1),rs10215184(1)	PILRA
7	rs138129781	99801356	1.69e-23	rs75126895(1),rs144305120(1),rs142232790(1),rs142520867(1),rs73161763(1)	PILRA
7	rs2056659	98719597	3.23e-23	rs7807000(1),rs6952161(1),rs4729515(1),rs4729516(1),rs12534399(1),rs1807885(1),rs62473008(1),rs6969140(1),rs10808110(1),rs6956283(1),rs62473009(1),rs9297145(1),rs6965158(1),rs62473013(1),rs62473015(1),rs10953280(1),rs7794690(1),rs12705030(1),rs11975761(1),rs6954584(1),rs4236540(1),rs10953281(1),rs10953282(1),rs62473048(1),rs62473049(1),rs11982330(1),rs4729521(1),rs10953283(1),rs34344936(1),rs1322…	PILRA
7	rs62483646	100429102	2.45e-21	rs62482461(1)	PILRA
7	rs4729628	100617694	3.83e-20	rs10231941(1)	PILRA
7	rs7809835	99587515	4.83e-19	rs2107349(1),rs55938707(1),rs3020558(1)	PILRA
7	rs221773	100299458	9.95e-19	rs2437101(1),rs2466165(1)	PILRA
7	rs113452722	100514659	1.74e-18	NONE	PILRA
7	rs62482204	99996510	3.7e-18	NONE	PILRA
7	rs13309270	99578167	2.83e-17	rs146314754(1),rs139527091(1),rs143908981(1)	PILRA
7	rs141655350	99776668	7.81e-17	rs139426249(1),rs4134909(1),rs141591562(1),rs150702181(1),rs142487359(1),rs139016292(1),rs7777462(1),rs141186748(1),rs186531607(1)	PILRA
7	rs12538820	99340049	8.53e-17	rs11980999(1),rs11983474(1),rs57980352(1),rs11760993(1),rs60577432(1),rs190256229(1),rs11555142(1),rs58964157(1),rs6955891(1),rs45618033(1),rs12535424(1),rs10235235(1),rs11973801(1),rs10230784(1),rs11766423(1),rs10226310(1),rs11761528(1),rs6947941(1),rs6947974(1),rs6947826(1),rs17161761(1),rs10265385(1),rs11981478(1),rs11974702(1),rs36104094(1),rs28862110(1),rs7809615(1),rs1581492(1)	PILRA
7	rs4073078	100624643	2.38e-16	NONE	PILRA
7	rs111480767	100206584	4.38e-15	rs112696476(1)	PILRA
7	rs113683483	99679295	4.79e-15	rs118082856(1),rs78756658(1)	PILRA
7	rs10278546	100516003	1.84e-14	rs6706(1),rs12705091(1),rs12705092(1),rs12667888(1),rs3757868(1),rs12705095(1),rs17881696(1),rs17884589(1),rs17883557(1),rs17881088(1),rs76181418(1),rs12705096(1),rs13245899(1),rs13226864(1),rs13226502(1),rs13244629(1),rs13306969(1)	PILRA
7	rs7799946	99719753	3.47e-14	NONE	PILRA
7	rs56162722	99810159	1.13e-13	rs17249588(1),rs17309333(1),rs117078557(1),rs116667980(1),rs117861114(1),rs118004628(1),rs138455865(1)	PILRA
7	rs74690091	100749771	2.98e-13	rs2227653(1),rs2227665(1),rs12540617(1)	PILRA
7	rs62471923	99237027	7.84e-13	NONE	PILRA
7	rs111728617	100526303	7.17e-12	NONE	PILRA
7	rs73148807	98987147	2.36e-11	rs181635026(1)	PILRA
7	rs78677720	100537645	4.28e-11	rs62482555(1),rs62482557(1),rs62483660(1),rs12672902(1),rs62483661(1),rs142599990(1),rs150984165(1),rs62483663(1),rs62483666(1)	PILRA
7	rs151017189	100071088	5.2e-11	rs138580255(1)	PILRA
7	rs147680584	100195102	5.54e-11	rs2272575(1)	PILRA
7	rs78874744	99966058	8.7e-11	rs76482135(1),rs77958198(1),rs184249272(1),rs147212529(1),rs183517983(1),rs76353294(1),rs145318020(1),rs74771874(1),rs116848189(1)	PILRA
7	rs140454943	100764188	1.22e-10	rs2227666(1),rs7241(1),rs73183986(1)	PILRA
7	rs734688	100818846	5.24e-10	rs2074686(1),rs2074683(1),rs1048303(1),rs10953325(1),rs2010005(1),rs733965(1),rs2016117(1),rs1106628(1)	PILRA
7	rs149508616	100383570	6.61e-10	rs78456030(1),rs184313791(1),rs113695518(1),rs78780353(1),rs112036771(1),rs117054545(1),rs75409262(1),rs112810346(1)	PILRA
7	rs10231522	99611922	6.94e-10	rs75198357(1),rs117700582(1)	PILRA
7	rs117578328	99491545	8.2e-10	rs573645997(1),rs185622294(1),rs551248477(1)	PILRA
7	rs6974537	100240505	1.02e-09	rs1136496(1)	PILRA
7	rs140386970	99730201	1.46e-09	rs76286169(1),rs2307345(1),rs141587987(1),rs75792206(1)	PILRA
7	rs67716725	100718139	1.49e-09	rs13233422(1),rs13221286(1),rs4351359(1),rs10239965(1),rs10953318(1),rs10230583(1),rs10244475(1),rs73178504(1),rs13244505(1),rs73404851(1),rs12334006(1),rs28445891(1)	PILRA
7	rs10274646	98834127	2.73e-09	rs17161618(1),rs17161622(1),rs13236786(1)	PILRA
7	rs145098758	99592127	2.74e-09	rs143419078(1),rs118005046(1),rs559805983(1),rs144195804(1)	PILRA
7	rs75663191	100346992	3.07e-09	rs80134657(1),rs62483647(1),rs117539658(1),rs62482511(1)	PILRA
7	rs551022340	100081049	3.83e-09	rs113202779(1)	PILRA
7	rs148236040	100390149	7.95e-09	rs190595388(1),rs141640000(1),rs192296024(1)	PILRA
7	rs10236386	99467195	2.27e-08	rs57772941(1)	PILRA
7	rs149744179	100035287	4.13e-08	NONE	PILRA
7	rs117751629	100430626	4.52e-08	NONE	PILRA
7	rs62482558	100530996	4.83e-08	NONE	PILRA
19	rs72999063	19380596	2.19e-16	rs72999016(1),rs56352336(1),rs111492783(1),rs8108777(1),rs10401714(1),rs17216041(1),rs56044734(1),rs56278919(1),rs55765017(1),rs56144632(1),rs2074295(1),rs4808934(1),rs7257875(1),rs72999053(1),rs72999059(1),rs998732(1),rs72999068(1),rs55822665(1),rs2010506(1),rs11555053(1),rs6511027(1),rs8113794(1),rs8100713(1),rs8100097(1),rs56212061(1),rs17751061(1),rs2315023(1),rs76944848(1),rs113145184(1),rs8…	HAPLN4
20	rs6073607	43657280	5.86e-118	rs3761190(1),rs2284269(1),rs2267854(1),rs927000(1),rs6073581(1),rs910671(1),rs6073582(1),rs2267856(1),rs6017452(1),rs6065770(1),rs6031901(1),rs6031902(1),rs6031904(1),rs6031905(1),rs6031906(1),rs6031907(1),rs13037444(1),rs6017453(1),rs6031910(1),rs6031912(1),rs6130721(1),rs6073586(1),rs6073587(1),rs6073588(1),rs6130722(1),rs34654732(1),rs6073591(1),rs6073593(1),rs6513959(1),rs2903772(1),rs6017460…	MATN4
20	rs2072789	43929473	4.81e-105	rs734784(1),rs6031991(1),rs6031992(1),rs6124688(1),rs6130753(1),rs763058(1),rs734685(1),rs11700135(1),rs6124690(1),rs6032002(1),rs6130756(1),rs6130757(1),rs6130759(1),rs6032003(1),rs6130762(1),rs6032005(1),rs13041955(1),rs6130764(1),rs6104016(1),rs13042168(1),rs1573699(1),rs34169555(1),rs2157361(1),rs6104018(1),rs13042449(1),rs6104020(1),rs6130765(1),rs6032007(1),rs6032008(1),rs6130767(1),rs61040…	MATN4
20	rs2213609	43664838	9.82e-36	rs2180291(1),rs6073604(1),rs1116100(1),rs6017476(1),rs962550(1),rs4812881(1)	MATN4
20	rs75015630	43667605	5.34e-35	rs140542959(1),rs13038635(1),rs34475883(1),rs62206429(1),rs6017488(1),rs6017489(1),rs35828065(1),rs6104011(1),rs6104012(1),rs6017490(1),rs62206431(1),rs112983244(1),rs17422688(1),rs13041506(1),rs13042667(1),rs62206432(1),rs62206433(1),rs13043809(1),rs13044116(1),rs6032006(1),rs34919068(1),rs17332243(1),rs74174932(1),rs6017495(1),rs17423416(1),rs62206437(1),rs74174934(1),rs35882692(1),rs62208373(1…	MATN4
20	rs916311	43736533	1.17e-29	NONE	MATN4
20	rs2743312	43936155	3.13e-25	rs8126178(1),rs6104054(1),rs6104055(1),rs16989820(1),rs6032057(1),rs112290342(1),rs35343177(1),rs6104069(1),rs2071651(1),rs2206887(1),rs6094110(1),rs35665166(1),rs2868239(1),rs6513969(1),rs6032073(1),rs2206888(1),rs6032075(1),rs4359712(1),rs4525753(1),rs3761193(1),rs3761194(1),rs6017527(1),rs2206889(1),rs6032076(1)	MATN4
20	rs116912917	43660394	3.6e-25	rs2868218(1),rs13043825(1),rs34643859(1),rs6073643(1),rs140222503(1)	MATN4
20	rs6017486	43724879	1.13e-19	NONE	MATN4
20	rs113372351	43919449	3.96e-19	rs75978388(1),rs117908410(1),rs113849535(1),rs77952882(1),rs41282752(1),rs111412740(1)	MATN4
20	rs6130803	43923102	3.35e-16	rs6130754(1),rs6130789(1),rs59981978(1),rs117090603(1)	MATN4
20	rs2010195	43648926	2.42e-13	NONE	MATN4
20	rs75508136	43605040	1.3e-11	NONE	MATN4
20	rs2076024	43956473	1.15e-10	rs2076025(1),rs2235224(1),rs2425694(1),rs2070639(1),rs2070638(1),rs4586697(1),rs2072792(1),rs2267869(1)	MATN4
20	rs74442687	43680942	3.81e-10	rs2284271(1),rs2299977(1)	MATN4
20	rs62208388	43794773	5.91e-09	rs62206434(1)	MATN4
20	rs17322191	43596259	1.46e-08	NONE	MATN4
20	rs11698812	43948221	1.75e-08	NONE	MATN4
20	rs140933463	43943014	1.97e-08	NONE	MATN4
20	rs73106126	43486613	2.03e-08	rs73106131(1)	MATN4
3	rs3617	52833805	4.25e-41	rs9311474(1),rs3844291(1),rs730050(1),rs3852063(1),rs3852064(1),rs1546737(1),rs13094687(1),rs2272088(1),rs648514(1),rs731831(1),rs1010552(1),rs1010553(1),rs11130306(1),rs9853056(1),rs4434138(1),rs13303(1),rs13621(1),rs11711421(1),rs4687624(1),rs4687625(1),rs6778735(1),rs4282054(1),rs7636227(1),rs12489732(1),rs7614981(1),rs12489828(1),rs28661185(1),rs66782572(1),rs7639267(1),rs4687626(1),rs7638808…	ITIH3
3	rs74320783	52836533	2.77e-19	rs740920(1),rs187933377(1),rs74683485(1)	ITIH3
3	rs59565798	52307169	4.52e-18	rs352157(1),rs353551(1),rs352158(1),rs614288(1),rs352161(1),rs524986(1),rs352171(1),rs352170(1),rs352169(1),rs352168(1),rs352167(1),rs352166(1),rs352165(1),rs352163(1),rs164640(1),rs352162(1),rs187084(1),rs353547(1),rs610060(1),rs57630131(1),rs7618915(1),rs11717383(1),rs1060330(1),rs7614727(1),rs7629072(1),rs57615517(1),rs34228726(1),rs2276834(1),rs13091025(1),rs3199918(1)	ITIH3
3	rs77347777	52848207	5.68e-16	rs145409679(1),rs148223703(1)	ITIH3
3	rs2276816	52860816	1.38e-08	NONE	ITIH3
17	rs7214750	63903119	1.96e-08	rs11652557(1),rs1420791(1)	ITIH3
6	rs9272310	32603939	1.75e-135	rs204999(1),rs1061808(1),rs3130284(1),rs3134947(1),rs2269423(1),rs3134944(1),rs3131291(1),rs3134799(1),rs3134797(1),rs9267948(1),rs9267949(1),rs9267950(1),rs9270487(1),rs28366263(1),rs34434863(1),rs28366271(1),rs28366287(1),rs28366290(1),rs28366291(1),rs28366292(1),rs9270560(1),rs9270585(1),rs9270588(1),rs35139284(1),rs28366318(1),rs9270591(1),rs28366326(1),rs9270611(1),rs28366363(1),rs2760981(1)…	HLA-DQA2
6	rs4959105	32583146	5.3e-101	rs9267951(1),rs9267989(1),rs6910071(1),rs28361060(1),rs9268362(1),rs9268433(1),rs9268451(1),rs9268455(1),rs3793127(1),rs3763309(1),rs3763312(1),rs4959098(1),rs4335021(1),rs2395163(1),rs2395166(1),rs9268581(1),rs9268614(1),rs2395175(1),rs9268627(1),rs9268926(1),rs114335056(1),rs35743245(1),rs34924558(1),rs34496598(1),rs34415150(1),rs35118762(1),rs35525122(1),rs34350244(1),rs35294087(1),rs34535888(…	HLA-DQA2
6	rs28688825	32587157	2.51e-85	rs62404579(1),rs9469120(1),rs9286789(1),rs9461755(1),rs9461756(1),rs61550563(1),rs17203430(1),rs17209803(1),rs17203458(1),rs148948227(1),rs9469134(1),rs9461758(1),rs11754562(1),rs12664542(1),rs114258010(1),rs11756331(1),rs11752229(1),rs7753335(1),rs35372932(1),rs11754183(1),rs62405651(1),rs74729707(1),rs35820711(1),rs71542417(1),rs112481371(1),rs9689437(1),rs62405652(1),rs10947315(1),rs11752754(1…	HLA-DQA2
6	rs3021302	32623150	1.54e-80	rs3134942(1),rs3131296(1),rs8192589(1),rs3134796(1),rs3130297(1),rs377763(1),rs3096692(1),rs3134925(1),rs3134924(1),rs3130303(1),rs6901158(1),rs9267920(1),rs9267922(1),rs3130321(1),rs3132966(1),rs6457513(1),rs6457514(1),rs3130322(1),rs3115569(1),rs3115568(1),rs6908903(1),rs6908464(1),rs6931322(1),rs6908927(1),rs9268012(1),rs9268014(1),rs9268015(1),rs9268016(1),rs9268017(1),rs9268018(1),rs9268019(…	HLA-DQA2
6	rs1064994	32611195	4.3e-70	NONE	HLA-DQA2
6	rs9267815	32133098	2.49e-61	rs3117579(1),rs9267531(1),rs9267539(1),rs9267544(1),rs9267549(1),rs3132443(1),rs3130484(1),rs3131379(1),rs3117574(1),rs3131378(1),rs3117575(1),rs3117576(1),rs3117577(1),rs3115672(1),rs3101017(1),rs3115671(1),rs3130490(1),rs3130491(1),rs915652(1),rs915651(1),rs2736425(1),rs2763980(1),rs681331(1),rs3115674(1),rs3130476(1),rs9267574(1),rs515688(1),rs501942(1),rs652888(1),rs558702(1),rs519417(1),rs92…	HLA-DQA2
6	rs9272243	32602857	1.63e-60	rs3134930(1),rs3130295(1),rs3130304(1),rs424232(1),rs394038(1),rs968155(1),rs6918317(1),rs9270493(1),rs4713552(1),rs9270600(1),rs3998182(1),rs9270623(1),rs9270662(1),rs9270665(1),rs4599680(1),rs590999(1),rs592362(1),rs3998183(1),rs9270772(1),rs2454137(1),rs9270868(1),rs566861(1),rs647455(1),rs647467(1),rs535773(1),rs673336(1),rs674313(1),rs1281937(1),rs2858864(1),rs2858863(1),rs9271187(1),rs92711…	HLA-DQA2
6	rs6689	32627700	4.65e-59	rs17202211(1),rs17202225(1),rs17202252(1),rs72843281(1),rs62402734(1),rs72843285(1),rs12529049(1),rs80301380(1),rs34525489(1),rs115880030(1),rs114516436(1),rs72847931(1),rs72847932(1),rs17202456(1),rs9270664(1),rs28752534(1),rs28595756(1),rs35142753(1),rs34810547(1),rs34342308(1),rs34629405(1),rs17533090(1),rs35062987(1),rs35399661(1),rs35014460(1),rs35424967(1),rs34455295(1),rs34185260(1),rs3469…	HLA-DQA2
6	rs11759846	32586222	7.07e-59	rs140776878(1),rs187570181(1),rs114014905(1),rs114475254(1),rs115518187(1),rs17202190(1),rs142207772(1),rs148233867(1),rs28362673(1),rs12661254(1),rs28362679(1),rs17208923(1),rs9501620(1),rs17209049(1),rs142406849(1),rs143884736(1),rs111652687(1),rs147132031(1),rs147925392(1),rs111367655(1),rs113057412(1),rs17209817(1),rs111702524(1),rs138628175(1),rs112333652(1),rs112848051(1),rs114969069(1),rs7…	HLA-DQA2
6	rs4526236	32611694	6.81e-44	rs9271419(1),rs9271431(1)	HLA-DQA2
6	rs6927022	32612397	3.92e-43	rs1967688(1),rs1980496(1),rs9268848(1),rs9271420(1),rs9271441(1),rs9272293(1),rs7745002(1),rs17612852(1),rs9273363(1),rs9273364(1),rs9273368(1),rs2647025(1),rs9274699(1),rs9274700(1),rs9274704(1),rs9274709(1),rs9274716(1),rs9274727(1),rs9274728(1),rs9274735(1),rs9274737(1)	HLA-DQA2
6	rs3117582	31620520	7.95e-43	rs3094662(1),rs130076(1),rs130065(1),rs1150765(1),rs7750641(1),rs1062630(1),rs3094191(1),rs1265159(1),rs887468(1),rs3132514(1),rs3130457(1),rs3130507(1),rs3130508(1),rs1265177(1),rs3130465(1),rs3132510(1),rs1619179(1),rs3132506(1),rs3130511(1),rs3130953(1),rs3132505(1),rs3134785(1),rs3130517(1),rs3130949(1),rs2394886(1),rs6933647(1),rs7768955(1),rs7769059(1),rs7769211(1),rs3130946(1),rs3130945(1)…	HLA-DQA2
6	rs9271376	32587113	3.5e-39	rs3135365(1),rs7197(1),rs3104376(1),rs9273067(1),rs1130456(1),rs9273423(1),rs9273440(1),rs9273442(1),rs1049213(1),rs3830058(1),rs9274507(1),rs9274526(1),rs9274528(1),rs4403294(1),rs4311549(1),rs3134975(1),rs9275217(1),rs5002702(1),rs4713587(1),rs9275224(1),rs4713580(1),rs4713581(1),rs4713582(1),rs4713583(1),rs4711304(1),rs4713584(1),rs9275225(1),rs9275226(1),rs9275228(1),rs9275230(1),rs9275231(1)…	HLA-DQA2
6	rs3873446	32683011	4.47e-34	rs9275163(1),rs9275380(1),rs9275382(1),rs9275383(1),rs3873445(1),rs3873447(1),rs3873448(1),rs3104409(1),rs9275607(1),rs9275608(1),rs9275610(1),rs9275611(1),rs9275614(1),rs6916779(1),rs9275618(1),rs9275638(1),rs41288885(1),rs3916765(1),rs41288889(1),rs17213337(1),rs9272945(1),rs28420297(1),rs2227126(1),rs2213574(1),rs11758312(1),rs5017092(1),rs4351241(1),rs4285314(1),rs11759565(1),rs10947340(1),rs…	HLA-DQA2
6	rs486416	31856070	6.52e-34	rs707939(1),rs707930(1),rs660594(1),rs660550(1),rs571338(1),rs575439(1),rs575591(1),rs577272(1),rs644827(1),rs644774(1),rs493515(1),rs494620(1),rs2242665(1),rs2242664(1),rs3132442(1),rs3130482(1),rs553108(1),rs614549(1),rs504653(1),rs614008(1),rs527254(1),rs605203(1),rs570263(1),rs589428(1),rs2844458(1),rs34929649(1),rs535586(1),rs1265945(1),rs3130680(1),rs2243873(1),rs659445(1),rs7887(1),rs58634…	HLA-DQA2
6	rs9268000	32223531	1.04e-33	rs454748(1),rs9267956(1),rs440169(1),rs450124(1),rs547153(1),rs693294(1),rs9267958(1),rs563412(1),rs405875(1),rs410283(1),rs2515892(1),rs400139(1),rs399897(1),rs2894239(1),rs2395110(1),rs2395111(1),rs3115575(1),rs6457508(1),rs6457510(1),rs9267971(1),rs3130311(1),rs3130312(1),rs3130313(1),rs2894240(1),rs3115573(1),rs3096701(1),rs3130315(1),rs9267996(1),rs9268035(1),rs9268045(1),rs2395114(1),rs9268…	HLA-DQA2
6	rs59576053	32936120	1.49e-31	rs9275602(1),rs9275709(1),rs7758736(1),rs75301392(1),rs73396802(1),rs9276933(1),rs73409631(1),rs76088152(1),rs73409636(1),rs73409643(1),rs111234931(1),rs113070636(1),rs58300362(1),rs57331574(1),rs9500927(1),rs113913737(1),rs11757367(1),rs73409691(1),rs35520555(1),rs116416291(1),rs28496707(1),rs17214106(1),rs13191715(1),rs71565360(1),rs429916(1),rs17214290(1),rs114545731(1),rs1594470(1),rs11413273…	HLA-DQA2
6	rs9276710	32757102	2e-29	rs4947350(1),rs6912056(1)	HLA-DQA2
6	rs9271348	32583742	3.41e-28	rs7451361(1),rs3132958(1),rs3129947(1),rs3132959(1),rs3117138(1),rs3132944(1),rs3132943(1),rs2022531(1),rs3129903(1),rs3129904(1),rs7383144(1),rs9268268(1),rs3117132(1),rs3132964(1),rs3117129(1),rs3117128(1),rs3117127(1),rs910049(1),rs3117126(1),rs3117123(1),rs3117118(1),rs3132962(1),rs3129906(1),rs3129907(1),rs3117114(1),rs3117113(1),rs2894249(1),rs9268305(1),rs9268306(1),rs9268310(1),rs7738693(…	HLA-DQA2
6	rs35986240	32630991	6.76e-28	rs139663859(1),rs114929319(1),rs114861328(1),rs111547049(1),rs116106319(1),rs34314686(1),rs73409538(1),rs28483633(1),rs35139945(1),rs114951191(1),rs34575141(1),rs36205798(1),rs1764(1),rs36058358(1),rs35800511(1),rs35571040(1),rs34094687(1),rs34876308(1),rs34809098(1),rs17211937(1),rs17211944(1),rs111287630(1),rs78419859(1),rs79175587(1),rs35788076(1),rs115662262(1),rs111582587(1),rs115239177(1),r…	HLA-DQA2
6	rs204989	32161852	8.21e-27	rs204991(1),rs204990(1),rs915894(1),rs404890(1),rs2849015(1),rs2395107(1),rs693797(1),rs3134937(1),rs2395184(1)	HLA-DQA2
6	rs3020582	31351522	1.07e-26	rs3095153(1),rs3095152(1),rs3132581(1),rs3094086(1),rs3132580(1),rs3130574(1),rs3131920(1),rs3130544(1),rs4410769(1),rs4457201(1),rs9501352(1),rs9501353(1),rs9501520(1),rs28744251(1),rs17191293(1),rs9263927(1),rs17197637(1),rs9263928(1),rs9263929(1),rs17191321(1),rs17191328(1),rs17197665(1),rs17197679(1),rs9263931(1),rs9263933(1),rs9263936(1),rs9263938(1),rs9263940(1),rs9263944(1),rs9263947(1),rs…	HLA-DQA2
6	rs3134932	32186147	3.42e-26	rs1053924(1),rs3131290(1),rs436388(1),rs431722(1),rs6913558(1),rs2395108(1),rs9267904(1),rs9267908(1),rs9267911(1),rs9267912(1),rs9267913(1)	HLA-DQA2
6	rs2261033	31603591	5.58e-26	rs2844479(1),rs2844477(1),rs2051552(1),rs2259571(1),rs2736178(1),rs3091280(1),rs3135044(1),rs2260000(1),rs2736171(1),rs755714(1),rs805297(1),rs707919(1),rs2075800(1),rs4151657(1),rs2072632(1),rs2280774(1),rs6941112(1),rs6902493(1),rs2239689(1),rs7766862(1),rs2071295(1),rs2071293(1),rs9267803(1)	HLA-DQA2
6	rs17606282	32405144	4.54e-25	rs76827949(1),rs4947255(1),rs17208230(1),rs75981033(1),rs143548785(1),rs146341946(1),rs75057504(1),rs72502602(1),rs17201875(1),rs17201882(1),rs146305655(1),rs74209703(1),rs78546106(1),rs74223626(1),rs78363691(1),rs149013447(1),rs78312903(1),rs17209007(1)	HLA-DQA2
12	rs2263418	40582993	1.46e-24	rs74088117(1),rs76155148(1),rs11564118(1),rs7978410(1),rs145381749(1),rs7135678(1),rs17442665(1),rs12099949(1),rs2638224(1),rs17442735(1),rs2638269(1),rs17458780(1),rs17489985(1),rs17442812(1),rs17458836(1),rs11564122(1),rs79149174(1),rs11564132(1),rs7959787(1),rs7305994(1),rs74501770(1),rs17458974(1),rs79179868(1),rs7305155(1),rs115677680(1),rs11564275(1),rs7300161(1),rs79166808(1),rs17465428(1)…	HLA-DQA2
6	rs3763326	32413557	1.7e-24	rs62404592(1),rs62404593(1),rs113718114(1),rs62404604(1),rs62402977(1),rs113498355(1),rs62402999(1),rs144936508(1),rs116729028(1),rs111377924(1),rs62403046(1),rs62405785(1),rs62404805(1),rs62402697(1),rs114445199(1),rs7757831(1),rs62402699(1),rs56673349(1),rs62402730(1),rs113163001(1),rs16870126(1),rs62402756(1),rs41399051(1),rs73400833(1),rs73400843(1),rs62404578(1),rs62404607(1),rs149772142(1),…	HLA-DQA2
6	rs2050189	32339647	4.18e-24	NONE	HLA-DQA2
12	rs28370649	40399149	9.5e-24	rs117610162(1),rs187050048(1),rs141153216(1),rs139472255(1),rs146490798(1),rs141616743(1),rs1874558(1),rs12423682(1),rs117596291(1),rs77591644(1),rs75829820(1),rs117871635(1),rs141684561(1),rs12423983(1),rs2173134(1),rs28370602(1),rs28370606(1),rs28370609(1),rs549790(1),rs545385(1),rs183711347(1),rs186733836(1),rs535458(1),rs566044(1),rs117924178(1),rs74751235(1),rs28365669(1),rs11174631(1),rs140…	HLA-DQA2
6	rs3130985	31085356	2.38e-22	rs9262132(1),rs9262135(1),rs9262141(1),rs9262142(1),rs9262143(1),rs3132584(1),rs8233(1),rs7781(1),rs3095330(1),rs3095329(1),rs3094128(1),rs3094127(1),rs1064627(1),rs3095327(1),rs3130658(1),rs3130661(1),rs1059612(1),rs3094125(1),rs2284173(1),rs2284174(1),rs3130662(1),rs3129972(1),rs3129973(1),rs3095332(1),rs3129974(1),rs3095328(1),rs3095326(1),rs3095340(1),rs3131035(1),rs3094122(1),rs9262174(1),rs…	HLA-DQA2
6	rs2763979	31794592	3.18e-22	rs2242660(1),rs2844466(1),rs2844465(1),rs2242659(1),rs1046089(1),rs2077491(1),rs2077492(1),rs1077393(1),rs1052486(1),rs805303(1),rs805302(1),rs805301(1),rs813115(1),rs805257(1),rs1266076(1),rs805294(1),rs805306(1),rs707916(1),rs805304(1),rs542418(1)	HLA-DQA2
6	rs9274663	32636521	6.81e-20	rs3763305(1),rs9268500(1),rs9275339(1),rs9275558(1),rs9275561(1),rs9275564(1),rs9275568(1),rs9275571(1),rs9275578(1),rs9275580(1),rs9275582(1),rs9275585(1),rs9275586(1),rs9275590(1),rs9275595(1),rs3998158(1),rs9276605(1)	HLA-DQA2
6	rs2097442	32422191	5.51e-19	NONE	HLA-DQA2
6	rs2073045	32339548	1.29e-17	rs3104407(1)	HLA-DQA2
6	rs4394270	32709964	2.05e-17	rs3104395(1),rs9275660(1),rs9275666(1),rs9275667(1),rs9275669(1),rs9275698(1),rs9275735(1),rs9275844(1),rs9275922(1),rs9276018(1),rs9276168(1),rs9276188(1),rs9276190(1),rs2858883(1),rs2859088(1),rs9276249(1),rs9276306(1),rs9276339(1),rs9276363(1),rs5021453(1),rs4496840(1),rs4403295(1),rs9276456(1),rs9276550(1),rs9276555(1),rs9276576(1),rs9276577(1),rs9276578(1),rs9276584(1),rs9276607(1)	HLA-DQA2
6	rs241429	32803840	2.21e-17	NONE	HLA-DQA2
6	rs16869834	32179709	2.23e-17	rs206014(1),rs1265795(1),rs404860(1),rs384247(1),rs431541(1),rs2256594(1)	HLA-DQA2
6	rs1265764	32313659	2.5e-17	NONE	HLA-DQA2
6	rs2857208	32743103	4.12e-17	rs28366180(1),rs9501613(1),rs28366182(1),rs12307601(1),rs28366184(1),rs28366185(1),rs28752484(1),rs28366186(1),rs28366190(1),rs17202449(1),rs28366191(1),rs28366195(1),rs6911777(1),rs16822618(1),rs28752488(1),rs28752489(1),rs17202787(1),rs62403109(1),rs17209238(1),rs17203409(1),rs17203416(1),rs17209796(1),rs17203643(1),rs5024432(1),rs9275766(1),rs9276300(1),rs28371352(1),rs28371355(1),rs9276436(1)…	HLA-DQA2
6	rs9267515	31569866	5.28e-17	rs2507976(1),rs2515919(1)	HLA-DQA2
6	rs33998906	32733628	1.01e-16	rs1281935(1),rs1281931(1),rs35122968(1),rs17500510(1),rs115263321(1),rs11759423(1),rs35439528(1),rs62396666(1),rs75797445(1)	HLA-DQA2
6	rs2523712	30173538	2.15e-16	rs1610638(1),rs1610639(1),rs9258375(1),rs9258381(1),rs2734986(1),rs2523761(1),rs2508052(1),rs9258608(1),rs9258609(1),rs5013089(1),rs2517866(1),rs3094176(1),rs9258636(1),rs2517862(1),rs9258642(1),rs2517857(1),rs2517856(1),rs2517855(1),rs2508049(1),rs9258685(1),rs1611663(1),rs1611673(1),rs1611678(1),rs1611691(1),rs1611694(1),rs1611695(1),rs1611698(1),rs1611701(1),rs1611703(1),rs1611706(1),rs1611714…	HLA-DQA2
6	rs4637682	31312237	2.25e-16	rs1265048(1),rs9264579(1),rs9348859(1),rs6906714(1),rs34548997(1),rs34280381(1),rs34213882(1),rs35397778(1),rs34084999(1),rs9295981(1),rs34650115(1),rs35776891(1),rs35870395(1),rs6929132(1),rs6929502(1),rs34014255(1),rs2394974(1),rs2394975(1),rs34907473(1),rs4397267(1),rs34509409(1),rs12173764(1),rs116685461(1),rs9405031(1)	HLA-DQA2
6	rs17193178	31337185	2.67e-16	rs2250295(1),rs2523560(1),rs4959063(1),rs4959064(1),rs4959065(1),rs57052747(1),rs9501374(1),rs9501375(1),rs9501376(1),rs9295985(1),rs9468983(1),rs2844580(1),rs9501572(1),rs6457401(1),rs6457402(1),rs7743761(1),rs2523535(1),rs2523534(1),rs2922997(1),rs13215664(1),rs4991645(1),rs4991646(1),rs9501573(1),rs9501574(1),rs9295986(1),rs9501579(1),rs6928908(1),rs4358666(1),rs4487624(1),rs2395492(1),rs23954…	HLA-DQA2
6	rs9275416	32670196	3.94e-16	rs3763317(1),rs9275219(1),rs9275220(1),rs9275309(1),rs9275316(1),rs9275337(1),rs9275357(1),rs9275364(1),rs9275366(1),rs9275367(1),rs9275369(1),rs9275370(1),rs9275371(1),rs9275372(1),rs9275374(1),rs9275375(1),rs9275376(1),rs9275377(1),rs9275379(1),rs9275381(1),rs9275384(1),rs9275385(1),rs9275388(1),rs9275390(1),rs9275393(1),rs9275398(1),rs9275399(1),rs9275402(1),rs9275403(1),rs9275404(1),rs9275405…	HLA-DQA2
12	rs2052802	40824739	4.07e-16	rs10878246(1),rs17519573(1),rs919174(1),rs11564147(1),rs58911468(1),rs191099092(1),rs11564173(1),rs73277531(1),rs73277533(1),rs17444202(1),rs66737902(1),rs4113954(1),rs58895938(1),rs17520775(1),rs73277585(1),rs17444570(1),rs17444612(1),rs17492082(1),rs9705735(1),rs57997594(1),rs73279554(1),rs73279557(1),rs17492138(1),rs11564252(1),rs11564243(1),rs2114567(1)	HLA-DQA2
6	rs9275601	32682664	6.3e-16	NONE	HLA-DQA2
6	rs23544	32903637	1.31e-15	rs68600(1),rs171329(1),rs449073(1),rs189865(1),rs194682(1),rs150358(1),rs150360(1),rs209475(1),rs209476(1),rs129653(1),rs206784(1),rs206778(1)	HLA-DQA2
6	rs10364	32780572	2.88e-15	rs79771376(1),rs4947348(1),rs719656(1),rs62398467(1),rs116456836(1),rs4947351(1),rs17213630(1),rs4947352(1),rs4947353(1),rs17429444(1),rs55781756(1)	HLA-DQA2
12	rs17466339	40712359	4.54e-15	rs11176052(1),rs11176053(1)	HLA-DQA2
6	rs9461744	32388317	1.3e-14	rs9368709(1)	HLA-DQA2
6	rs9268577	32395942	5.43e-14	rs9267785(1),rs9267795(1),rs9267797(1),rs9267835(1),rs9267836(1),rs9268211(1),rs2143603(1)	HLA-DQA2
6	rs73415213	33024711	5.73e-14	rs3130175(1),rs73415216(1),rs61146968(1),rs987870(1)	HLA-DQA2
6	rs1131114	31239100	7.57e-14	NONE	HLA-DQA2
6	rs28366169	32238496	1.12e-13	rs62402718(1),rs62402722(1),rs479536(1),rs393125(1),rs428947(1)	HLA-DQA2
6	rs2076530	32363816	1.49e-13	rs2281276(1),rs4373382(1),rs9268460(1),rs4424066(1),rs9268472(1),rs9268473(1),rs3817973(1),rs2076533(1),rs2076529(1)	HLA-DQA2
6	rs1265047	31081464	1.8e-13	rs2844645(1),rs2523867(1),rs9264804(1),rs9265745(1)	HLA-DQA2
12	rs75913487	40956365	2.06e-13	rs113587793(1),rs77190512(1),rs112123352(1),rs137961271(1),rs111957740(1),rs118142783(1),rs112947124(1),rs117717187(1),rs147575672(1),rs113244412(1),rs144917352(1),rs117220360(1),rs113037718(1),rs111276333(1),rs75369494(1),rs113595838(1),rs112695036(1),rs113912465(1),rs74966863(1),rs141711230(1),rs3751170(1),rs3751171(1),rs3751174(1),rs112427181(1),rs146841445(1),rs144499406(1),rs117791815(1),rs1…	HLA-DQA2
12	rs17442143	40437969	2.54e-13	rs17443099(1),rs145863953(1)	HLA-DQA2
6	rs9267897	32202817	6.68e-13	rs3096702(1),rs9267853(1),rs7739432(1),rs9267873(1),rs9267898(1),rs9267907(1),rs6900833(1),rs1003879(1)	HLA-DQA2
6	rs3807039	32078373	7.21e-13	rs56326741(1)	HLA-DQA2
6	rs9266063	31319391	1.53e-12	rs6931332(1)	HLA-DQA2
6	rs241424	32804934	1.99e-12	NONE	HLA-DQA2
6	rs11756897	32899139	3.15e-12	NONE	HLA-DQA2
6	rs6930660	31270639	3.21e-12	rs3915971(1),rs6906721(1),rs1111462(1),rs6908066(1),rs6907778(1),rs9265981(1)	HLA-DQA2
6	rs9264584	31236034	6.73e-12	rs3094663(1),rs3130464(1),rs2285803(1),rs3130454(1),rs1419881(1),rs13409(1),rs2077010(1),rs885952(1),rs885951(1),rs885950(1)	HLA-DQA2
6	rs113547322	32206619	1.09e-11	NONE	HLA-DQA2
6	rs1233385	29559238	1.58e-11	rs3117439(1),rs3117427(1),rs9257800(1),rs9257809(1),rs442694(1),rs1535039(1),rs2523443(1),rs2746149(1),rs2206853(1),rs2746150(1),rs1234844(1),rs1233494(1),rs1233488(1),rs1233480(1),rs385816(1),rs2523432(1),rs2523431(1),rs404240(1),rs413670(1),rs1235162(1),rs1233396(1),rs926552(1)	HLA-DQA2
6	rs1634761	31274027	2.13e-11	rs1265087(1),rs2523833(1),rs1265079(1),rs1265076(1),rs746646(1),rs746647(1),rs1265069(1),rs1265067(1),rs1265155(1),rs7770946(1),rs7751130(1),rs9295956(1),rs9391813(1),rs9391814(1),rs9391816(1),rs9501066(1),rs3871246(1),rs3871247(1),rs3868542(1),rs3871248(1),rs9368657(1),rs9368658(1),rs9357110(1),rs9394040(1),rs9357111(1),rs2245738(1),rs2524117(1),rs2524113(1),rs2524112(1),rs2853961(1),rs2844624(1…	HLA-DQA2
6	rs3873444	32682724	2.18e-11	NONE	HLA-DQA2
6	rs2857212	32740411	2.43e-11	NONE	HLA-DQA2
6	rs438475	32186245	3.79e-11	NONE	HLA-DQA2
6	rs116540075	33470659	3.88e-11	rs114542428(1),rs114176380(1),rs77322067(1),rs9469573(1),rs78847102(1),rs77638070(1),rs76916885(1),rs6926599(1),rs6930960(1),rs7767294(1),rs7767496(1),rs744688(1),rs744686(1),rs7748483(1)	HLA-DQA2
6	rs9271435	32588069	5.85e-11	rs9268951(1)	HLA-DQA2
6	rs2263321	31340908	6.91e-11	NONE	HLA-DQA2
6	rs4151664	31920873	8.43e-11	rs9267671(1),rs9267677(1)	HLA-DQA2
6	rs145958720	32702787	9.11e-11	NONE	HLA-DQA2
6	rs4713505	32105001	9.77e-11	NONE	HLA-DQA2
6	rs3132513	31203570	1.26e-10	rs3132557(1),rs1265080(1),rs2894185(1),rs2394890(1),rs2394891(1),rs3130685(1)	HLA-DQA2
6	rs6920606	32997674	1.27e-10	rs9276997(1),rs3128941(1),rs9277025(1),rs9277026(1)	HLA-DQA2
6	rs3094117	30737486	1.71e-10	rs3095339(1),rs3131036(1),rs9262172(1),rs3094115(1),rs3094114(1),rs6911628(1),rs3130671(1),rs3130672(1)	HLA-DQA2
6	rs41267086	31847636	1.97e-10	NONE	HLA-DQA2
6	rs114484678	32215057	2.45e-10	NONE	HLA-DQA2
6	rs35266973	31565384	2.77e-10	rs2071596(1),rs6929796(1)	HLA-DQA2
6	rs2442726	31319891	4.49e-10	rs2442725(1)	HLA-DQA2
12	rs10878340	40695095	8.75e-10	rs10878341(1)	HLA-DQA2
6	rs1042121	33048542	1.32e-09	rs2144013(1),rs3117246(1)	HLA-DQA2
6	rs2894222	31462035	1.34e-09	rs2395044(1)	HLA-DQA2
6	rs4711253	31007081	1.61e-09	rs4248154(1)	HLA-DQA2
12	rs117937897	40893665	1.72e-09	rs75505347(1),rs117073808(1),rs144296031(1)	HLA-DQA2
12	rs4767956	40324674	1.9e-09	NONE	HLA-DQA2
6	rs6904596	27491299	2.08e-09	rs34613987(1),rs67240003(1),rs7749305(1),rs6918792(1),rs34864796(1),rs58616630(1),rs34573979(1),rs13195636(1),rs34965299(1),rs66785117(1),rs140365013(1),rs10484399(1),rs34105070(1),rs13202775(1),rs35715914(1),rs13212093(1),rs34038546(1),rs141342723(1),rs34543938(1),rs56405707(1),rs13210634(1),rs13215275(1),rs72845070(1),rs17749927(1),rs13192965(1),rs34409918(1),rs34432857(1),rs34064842(1),rs13212…	HLA-DQA2
6	rs4455663	31193164	2.53e-09	rs9263985(1),rs4590261(1),rs4373355(1),rs3132498(1),rs3134767(1),rs3134754(1),rs3130417(1),rs3130432(1),rs3134749(1)	HLA-DQA2
6	rs7772827	28301143	2.81e-09	rs6912584(1),rs56131013(1),rs6903823(1),rs6922111(1),rs213230(1),rs35875412(1),rs71559082(1),rs16901847(1),rs7765989(1),rs16894116(1),rs61289879(1)	HLA-DQA2
6	rs2233959	31081065	2.82e-09	NONE	HLA-DQA2
6	rs9275160	32652620	3.07e-09	NONE	HLA-DQA2
6	rs6912701	32383573	4.22e-09	rs80032720(1)	HLA-DQA2
6	rs2050190	32339076	4.88e-09	NONE	HLA-DQA2
6	rs9266440	31337815	5.61e-09	rs9266458(1)	HLA-DQA2
12	rs117539528	39738666	8.41e-09	rs113047269(1),rs112628072(1),rs75959255(1)	HLA-DQA2
12	rs76123156	40182022	8.96e-09	NONE	HLA-DQA2
2	rs35277048	26987811	1.23e-08	rs67864795(1),rs12465677(1),rs11126681(1),rs870535(1),rs13026040(1),rs3845684(1),rs4665904(1),rs13018103(1),rs828255(1),rs2252860(1),rs12478975(1),rs3769126(1),rs13007156(1),rs4665905(1),rs35628191(1)	HLA-DQA2
6	rs3957111	31344490	1.34e-08	rs2255223(1),rs2516497(1)	HLA-DQA2
12	rs12423473	40379801	1.67e-08	NONE	HLA-DQA2
6	rs142301460	31428603	1.86e-08	rs1800750(1),rs9267508(1),rs9267510(1),rs9267512(1)	HLA-DQA2
12	rs2253736	40533337	1.89e-08	NONE	HLA-DQA2
6	rs139477060	30984839	1.92e-08	NONE	HLA-DQA2
6	rs1694133	32637015	1.92e-08	NONE	HLA-DQA2
12	rs7136502	40617231	1.94e-08	NONE	HLA-DQA2
6	rs9267560	31722740	2.03e-08	rs9267536(1)	HLA-DQA2
12	rs12296462	40349236	2.27e-08	NONE	HLA-DQA2
6	rs434841	32191041	2.34e-08	NONE	HLA-DQA2
6	rs3130969	31065096	2.42e-08	rs4371876(1)	HLA-DQA2
6	rs2523676	31435991	2.66e-08	NONE	HLA-DQA2
6	rs1431398	33005338	2.78e-08	NONE	HLA-DQA2
6	rs34451538	31487454	3.58e-08	NONE	HLA-DQA2
6	rs3130955	31054511	3.94e-08	NONE	HLA-DQA2
6	rs2734971	29834449	4.03e-08	NONE	HLA-DQA2
12	rs3794253	41462336	4.48e-08	rs73279804(1)	HLA-DQA2
6	rs3131073	28920972	4.95e-08	NONE	HLA-DQA2
16	rs12921753	30018720	1.92e-13	rs7201384(1),rs8059619(1),rs10083738(1),rs8052502(1),rs4407079(1),rs4609871(1),rs9936474(1),rs12932403(1),rs11150574(1),rs12716972(1),rs12716973(1),rs4420550(1),rs4424923(1),rs12691307(1),rs12919683(1),rs12933498(1),rs12716974(1),rs11649612(1),rs11642933(1),rs4527039(1),rs4788190(1),rs12716975(1),rs4402589(1),rs3924855(1),rs8054556(1),rs8056535(1),rs4788195(1),rs7190185(1),rs7193532(1),rs12918652…	DOC2B
3	rs13066753	190647187	2.94e-10	rs56068001(1),rs9838279(1),rs9849583(1),rs1393060(1),rs6804748(1),rs2202100(1),rs13075101(1),rs6799249(1),rs28873531(1),rs34113929(1),rs6802105(1),rs1501600(1),rs866986(1),rs146550622(1),rs113180518(1),rs112522420(1),rs73193907(1),rs56234707(1),rs58531798(1),rs12727448(1),rs34886272(1),rs60386222(1),rs62288104(1),rs13078126(1),rs34859790(1),rs13060370(1),rs13089287(1),rs1909960(1),rs2363038(1),rs…	DOC2B
19	rs6857	45392254	2.99e-10	rs184017(1),rs157581(1),rs59007384(1),rs429358(1),rs56131196(1),rs4420638(1)	DOC2B
2	rs2271893	97405440	2.29e-23	rs1866444(1),rs2579503(1),rs2708975(1),rs2579501(1),rs2438712(1),rs2579498(1),rs6576974(1),rs6576976(1),rs11676886(1),rs10177168(1),rs6576978(1),rs113451578(1),rs6741277(1),rs7584930(1),rs6753926(1),rs4907200(1),rs17634791(1),rs11891926(1),rs7599598(1),rs868168(1),rs72809820(1),rs56351161(1),rs56361249(1),rs67570263(1),rs72809827(1),rs72809828(1),rs68026712(1),rs6727384(1),rs58361269(1),rs6746896…	LMAN2L
[truncated: 66 more rows]

## Sheet: Table S6
Table S6: Identify index mQTL associations for 20 metabolites using PLINK.
CHR	SNP	BP	P	SP2	Group
[truncated: 176 more rows]

## Sheet: Table S7
Table S7: Colocalization analysis between index pQTL variants and BD.
[truncated: 1,820 more rows]

[truncated: 15 more sheets: Table S8, Table S9, Table S10, Table S11, Table S12, Table S13, Table S14, Table S15, Table S16, Table S17, Table S18, Table S19, Table S20, Table S21, Table S22]
